# Supplementary material for: Reconstructing SARS-CoV-2 infection dynamics through the phylogenetic inference of unsampled sources of infection
Source: PLoS One. 2021 Dec 15;16(12):e0261422. doi: 10.1371/journal.pone.0261422 (PMC8673622; doi:10.1371/journal.pone.0261422)
Supplement: S1 Table — (XLSX) [file pone.0261422.s003.xlsx]

## Sheet: Sheet1
Accession number	Sequence_ID	Country/ State	Host	Collection Date
EPI_ISL_504185	hCoV-19/Canada/AB-Z0001/2020|EPI_ISL_504185|2020-05-13	Canada	Human	2020-05-13
EPI_ISL_515466	hCoV-19/Canada/AB-Z0002/2020|EPI_ISL_515466|2020-07-15	Canada	Human	2020-07-15
EPI_ISL_538327	hCoV-19/Canada/ON-OICR-SLB2793/2020|EPI_ISL_538327|2020-03-27	Canada	Human	2020-03-27
EPI_ISL_536303	hCoV-19/Canada/QC-LSPQ-L00242018/2020|EPI_ISL_536303|2020-03-28	Canada	Human	2020-03-28
EPI_ISL_429818	hCoV-19/Canada/MB_37/2020|EPI_ISL_429818|2020-03-18	Canada	Human	2020-03-18
EPI_ISL_459874	hCoV-19/Canada/ON_QGLO-017/2020|EPI_ISL_459874|2020-03-27	Canada	Human	2020-03-27
EPI_ISL_538347	hCoV-19/Canada/ON-OICR-SLB2819/2020|EPI_ISL_538347|2020-04-02	Canada	Human	2020-04-02
EPI_ISL_459890	hCoV-19/Canada/ON_QGLO-039/2020|EPI_ISL_459890|2020-03-29	Canada	Human	2020-03-29
EPI_ISL_459880	hCoV-19/Canada/ON_QGLO-024/2020|EPI_ISL_459880|2020-03-28	Canada	Human	2020-03-28
EPI_ISL_459882	hCoV-19/Canada/ON_QGLO-026/2020|EPI_ISL_459882|2020-03-28	Canada	Human	2020-03-28
EPI_ISL_459881	hCoV-19/Canada/ON_QGLO-025/2020|EPI_ISL_459881|2020-03-28	Canada	Human	2020-03-28
EPI_ISL_535749	hCoV-19/Canada/QC-LSPQ-L00216478/2020|EPI_ISL_535749|2020-03-12	Canada	Human	2020-03-12
EPI_ISL_538325	hCoV-19/Canada/ON-OICR-SLB2791/2020|EPI_ISL_538325|2020-03-25	Canada	Human	2020-03-25
EPI_ISL_536158	hCoV-19/Canada/QC-LSPQ-L00237078/2020|EPI_ISL_536158|2020-03-25	Canada	Human	2020-03-25
EPI_ISL_536160	hCoV-19/Canada/QC-LSPQ-L00237091/2020|EPI_ISL_536160|2020-03-25	Canada	Human	2020-03-25
EPI_ISL_536166	hCoV-19/Canada/QC-LSPQ-L00237135/2020|EPI_ISL_536166|2020-03-25	Canada	Human	2020-03-25
EPI_ISL_536022	hCoV-19/Canada/QC-LSPQ-L00233398/2020|EPI_ISL_536022|2020-03-23	Canada	Human	2020-03-23
EPI_ISL_535739	hCoV-19/Canada/QC-LSPQ-L00215817/2020|EPI_ISL_535739|2020-03-12	Canada	Human	2020-03-12
EPI_ISL_450318	hCoV-19/Canada/Qc-L00241355/2020|EPI_ISL_450318|2020-03-27	Canada	Human	2020-03-27
EPI_ISL_536205	hCoV-19/Canada/QC-LSPQ-L00238226/2020|EPI_ISL_536205|2020-03-24	Canada	Human	2020-03-24
EPI_ISL_495013	hCoV-19/Canada/LTRI-25/2020|EPI_ISL_495013|2020-03-26	Canada	Human	2020-03-26
EPI_ISL_463999	hCoV-19/Canada/ON-UHTC_0075/2020|EPI_ISL_463999|2020-04-11	Canada	Human	2020-04-11
EPI_ISL_526259	hCoV-19/Canada/ON-UHTC_0104/2020|EPI_ISL_526259|2020-05-11	Canada	Human	2020-05-11
EPI_ISL_463991	hCoV-19/Canada/ON_MU-S63/2020|EPI_ISL_463991|2020-03-19	Canada	Human	2020-03-19
EPI_ISL_538339	hCoV-19/Canada/ON-OICR-SLB2811/2020|EPI_ISL_538339|2020-03-31	Canada	Human	2020-03-31
EPI_ISL_538370	hCoV-19/Canada/ON-OICR-SLB2851/2020|EPI_ISL_538370|2020-04-05	Canada	Human	2020-04-05
EPI_ISL_538380	hCoV-19/Canada/ON-OICR-SLB2863/2020|EPI_ISL_538380|2020-04-08	Canada	Human	2020-04-08
EPI_ISL_538363	hCoV-19/Canada/ON-OICR-SLB2842/2020|EPI_ISL_538363|2020-04-04	Canada	Human	2020-04-04
EPI_ISL_538376	hCoV-19/Canada/ON-OICR-SLB2857/2020|EPI_ISL_538376|2020-04-07	Canada	Human	2020-04-07
EPI_ISL_515231	hCoV-19/Canada/QC_AV5/2020|EPI_ISL_515231|2020-04-02	Canada	Human	2020-04-02
EPI_ISL_536223	hCoV-19/Canada/QC-LSPQ-L00238819/2020|EPI_ISL_536223|2020-03-26	Canada	Human	2020-03-26
EPI_ISL_450306	hCoV-19/Canada/Qc-L00240857/2020|EPI_ISL_450306|2020-03-27	Canada	Human	2020-03-27
EPI_ISL_538355	hCoV-19/Canada/ON-OICR-SLB2829/2020|EPI_ISL_538355|2020-04-03	Canada	Human	2020-04-03
EPI_ISL_538369	hCoV-19/Canada/ON-OICR-SLB2849/2020|EPI_ISL_538369|2020-04-05	Canada	Human	2020-04-05
EPI_ISL_538379	hCoV-19/Canada/ON-OICR-SLB2860/2020|EPI_ISL_538379|2020-04-07	Canada	Human	2020-04-07
EPI_ISL_459888	hCoV-19/Canada/ON_QGLO-037/2020|EPI_ISL_459888|2020-03-30	Canada	Human	2020-03-30
EPI_ISL_459889	hCoV-19/Canada/ON_QGLO-038/2020|EPI_ISL_459889|2020-03-30	Canada	Human	2020-03-30
EPI_ISL_538342	hCoV-19/Canada/ON-OICR-SLB2814/2020|EPI_ISL_538342|2020-04-01	Canada	Human	2020-04-01
EPI_ISL_538368	hCoV-19/Canada/ON-OICR-SLB2848/2020|EPI_ISL_538368|2020-04-04	Canada	Human	2020-04-04
EPI_ISL_538372	hCoV-19/Canada/ON-OICR-SLB2853/2020|EPI_ISL_538372|2020-04-07	Canada	Human	2020-04-07
EPI_ISL_538378	hCoV-19/Canada/ON-OICR-SLB2859/2020|EPI_ISL_538378|2020-04-07	Canada	Human	2020-04-07
EPI_ISL_538343	hCoV-19/Canada/ON-OICR-SLB2815/2020|EPI_ISL_538343|2020-04-01	Canada	Human	2020-04-01
EPI_ISL_538381	hCoV-19/Canada/ON-OICR-SLB2864/2020|EPI_ISL_538381|2020-04-09	Canada	Human	2020-04-09
EPI_ISL_538359	hCoV-19/Canada/ON-OICR-SLB2835/2020|EPI_ISL_538359|2020-04-03	Canada	Human	2020-04-03
EPI_ISL_538356	hCoV-19/Canada/ON-OICR-SLB2830/2020|EPI_ISL_538356|2020-04-03	Canada	Human	2020-04-03
EPI_ISL_459892	hCoV-19/Canada/ON_QGLO-042/2020|EPI_ISL_459892|2020-03-30	Canada	Human	2020-03-30
EPI_ISL_538364	hCoV-19/Canada/ON-OICR-SLB2843/2020|EPI_ISL_538364|2020-04-04	Canada	Human	2020-04-04
EPI_ISL_538367	hCoV-19/Canada/ON-OICR-SLB2847/2020|EPI_ISL_538367|2020-04-04	Canada	Human	2020-04-04
EPI_ISL_536122	hCoV-19/Canada/QC-LSPQ-L00236258/2020|EPI_ISL_536122|2020-03-24	Canada	Human	2020-03-24
EPI_ISL_536229	hCoV-19/Canada/QC-LSPQ-L00238978/2020|EPI_ISL_536229|2020-03-26	Canada	Human	2020-03-26
EPI_ISL_536352	hCoV-19/Canada/QC-LSPQ-L00243257/2020|EPI_ISL_536352|2020-03-30	Canada	Human	2020-03-30
EPI_ISL_535809	hCoV-19/Canada/QC-LSPQ-L00221605/2020|EPI_ISL_535809|2020-03-16	Canada	Human	2020-03-16
EPI_ISL_535858	hCoV-19/Canada/QC-LSPQ-L00227147/2020|EPI_ISL_535858|2020-03-18	Canada	Human	2020-03-18
EPI_ISL_536238	hCoV-19/Canada/QC-LSPQ-L00239209/2020|EPI_ISL_536238|2020-03-21	Canada	Human	2020-03-21
EPI_ISL_536239	hCoV-19/Canada/QC-LSPQ-L00239235/2020|EPI_ISL_536239|2020-03-21	Canada	Human	2020-03-21
EPI_ISL_535864	hCoV-19/Canada/QC-LSPQ-L00227528/2020|EPI_ISL_535864|2020-03-19	Canada	Human	2020-03-19
EPI_ISL_535917	hCoV-19/Canada/QC-LSPQ-L00230444/2020|EPI_ISL_535917|2020-03-21	Canada	Human	2020-03-21
EPI_ISL_418831	hCoV-19/Canada/BC_5275718/2020|EPI_ISL_418831|2020-03-11	Canada	Human	2020-03-11
EPI_ISL_418835	hCoV-19/Canada/BC_5979789/2020|EPI_ISL_418835|2020-03-11	Canada	Human	2020-03-11
EPI_ISL_535741	hCoV-19/Canada/QC-LSPQ-L00215879/2020|EPI_ISL_535741|2020-03-12	Canada	Human	2020-03-12
EPI_ISL_469224	hCoV-19/Canada/NL_82/2020|EPI_ISL_469224|2020-03-22	Canada	Human	2020-03-22
EPI_ISL_469225	hCoV-19/Canada/NL_83/2020|EPI_ISL_469225|2020-03-21	Canada	Human	2020-03-21
EPI_ISL_535944	hCoV-19/Canada/QC-LSPQ-L00231139/2020|EPI_ISL_535944|2020-03-22	Canada	Human	2020-03-22
EPI_ISL_535879	hCoV-19/Canada/QC-LSPQ-L00228862/2020|EPI_ISL_535879|2020-03-20	Canada	Human	2020-03-20
EPI_ISL_535761	hCoV-19/Canada/QC-LSPQ-L00217411/2020|EPI_ISL_535761|2020-03-13	Canada	Human	2020-03-13
EPI_ISL_418833	hCoV-19/Canada/BC_5306970/2020|EPI_ISL_418833|2020-03-11	Canada	Human	2020-03-11
EPI_ISL_479629	hCoV-19/Canada/NB-213/2020|EPI_ISL_479629|2020-03-30	Canada	Human	2020-03-30
EPI_ISL_479633	hCoV-19/Canada/NB-217/2020|EPI_ISL_479633|2020-03-30	Canada	Human	2020-03-30
EPI_ISL_481748	hCoV-19/Canada/NB_250/2020|EPI_ISL_481748|2020-04-02	Canada	Human	2020-04-02
EPI_ISL_481749	hCoV-19/Canada/NB_252/2020|EPI_ISL_481749|2020-04-01	Canada	Human	2020-04-01
EPI_ISL_538371	hCoV-19/Canada/ON-OICR-SLB2852/2020|EPI_ISL_538371|2020-04-07	Canada	Human	2020-04-07
EPI_ISL_464008	hCoV-19/Canada/ON-UHTC_0068/2020|EPI_ISL_464008|2020-04-28	Canada	Human	2020-04-28
EPI_ISL_538375	hCoV-19/Canada/ON-OICR-SLB2856/2020|EPI_ISL_538375|2020-04-07	Canada	Human	2020-04-07
EPI_ISL_536069	hCoV-19/Canada/QC-LSPQ-L00234776/2020|EPI_ISL_536069|2020-03-23	Canada	Human	2020-03-23
EPI_ISL_536071	hCoV-19/Canada/QC-LSPQ-L00234851/2020|EPI_ISL_536071|2020-03-23	Canada	Human	2020-03-23
EPI_ISL_459875	hCoV-19/Canada/ON_QGLO-018/2020|EPI_ISL_459875|2020-03-27	Canada	Human	2020-03-27
EPI_ISL_536028	hCoV-19/Canada/QC-LSPQ-L00233567/2020|EPI_ISL_536028|2020-03-23	Canada	Human	2020-03-23
EPI_ISL_536206	hCoV-19/Canada/QC-LSPQ-L00238246/2020|EPI_ISL_536206|2020-03-24	Canada	Human	2020-03-24
EPI_ISL_536293	hCoV-19/Canada/QC-LSPQ-L00241901/2020|EPI_ISL_536293|2020-03-28	Canada	Human	2020-03-28
EPI_ISL_535797	hCoV-19/Canada/QC-LSPQ-L00220289/2020|EPI_ISL_535797|2020-03-15	Canada	Human	2020-03-15
EPI_ISL_535810	hCoV-19/Canada/QC-LSPQ-L00221627/2020|EPI_ISL_535810|2020-03-15	Canada	Human	2020-03-15
EPI_ISL_418836	hCoV-19/Canada/BC_6004567/2020|EPI_ISL_418836|2020-03-10	Canada	Human	2020-03-10
EPI_ISL_482484	hCoV-19/Canada/MB_80/2020|EPI_ISL_482484|2020-03-13	Canada	Human	2020-03-13
EPI_ISL_450316	hCoV-19/Canada/Qc-L00241292/2020|EPI_ISL_450316|2020-03-27	Canada	Human	2020-03-27
EPI_ISL_538360	hCoV-19/Canada/ON-OICR-SLB2836/2020|EPI_ISL_538360|2020-04-03	Canada	Human	2020-04-03
EPI_ISL_538322	hCoV-19/Canada/ON-OICR-SLB2788/2020|EPI_ISL_538322|2020-03-25	Canada	Human	2020-03-25
EPI_ISL_536046	hCoV-19/Canada/QC-LSPQ-L00233970/2020|EPI_ISL_536046|2020-03-22	Canada	Human	2020-03-22
EPI_ISL_418837	hCoV-19/Canada/BC_6129127/2020|EPI_ISL_418837|2020-03-10	Canada	Human	2020-03-10
EPI_ISL_418838	hCoV-19/Canada/BC_6404889/2020|EPI_ISL_418838|2020-03-12	Canada	Human	2020-03-12
EPI_ISL_459891	hCoV-19/Canada/ON_QGLO-041/2020|EPI_ISL_459891|2020-03-30	Canada	Human	2020-03-30
EPI_ISL_535930	hCoV-19/Canada/QC-LSPQ-L00230755/2020|EPI_ISL_535930|2020-03-21	Canada	Human	2020-03-21
EPI_ISL_476500	hCoV-19/Canada/QC_AD6/2020|EPI_ISL_476500|2020-04-06	Canada	Human	2020-04-06
EPI_ISL_463906	hCoV-19/Canada/QC_AE6/2020|EPI_ISL_463906|2020-04-06	Canada	Human	2020-04-06
EPI_ISL_515238	hCoV-19/Canada/QC_BA1/2020|EPI_ISL_515238|2020-04-14	Canada	Human	2020-04-14
EPI_ISL_463934	hCoV-19/Canada/QC_AR9/2020|EPI_ISL_463934|2020-04-05	Canada	Human	2020-04-05
EPI_ISL_515227	hCoV-19/Canada/QC_AR8/2020|EPI_ISL_515227|2020-04-05	Canada	Human	2020-04-05
EPI_ISL_463942	hCoV-19/Canada/QC_AT7/2020|EPI_ISL_463942|2020-04-03	Canada	Human	2020-04-03
EPI_ISL_463943	hCoV-19/Canada/QC_AT8/2020|EPI_ISL_463943|2020-04-04	Canada	Human	2020-04-04
EPI_ISL_515202	hCoV-19/Canada/QC_AF7/2020|EPI_ISL_515202|2020-04-04	Canada	Human	2020-04-04
EPI_ISL_476509	hCoV-19/Canada/QC_AM6/2020|EPI_ISL_476509|2020-04-18	Canada	Human	2020-04-18
EPI_ISL_536011	hCoV-19/Canada/QC-LSPQ-L00233171/2020|EPI_ISL_536011|2020-03-22	Canada	Human	2020-03-22
EPI_ISL_465680	hCoV-19/Canada/Qc-L00240594/2020|EPI_ISL_465680|2020-03-27	Canada	Human	2020-03-27
EPI_ISL_418845	hCoV-19/Canada/BC_7515663/2020|EPI_ISL_418845|2020-03-11	Canada	Human	2020-03-11
EPI_ISL_481746	hCoV-19/Canada/NB_248/2020|EPI_ISL_481746|2020-04-01	Canada	Human	2020-04-01
EPI_ISL_536218	hCoV-19/Canada/QC-LSPQ-L00238793/2020|EPI_ISL_536218|2020-03-26	Canada	Human	2020-03-26
EPI_ISL_459873	hCoV-19/Canada/ON_QGLO-016/2020|EPI_ISL_459873|2020-03-26	Canada	Human	2020-03-26
EPI_ISL_536036	hCoV-19/Canada/QC-LSPQ-L00233714/2020|EPI_ISL_536036|2020-03-23	Canada	Human	2020-03-23
EPI_ISL_535949	hCoV-19/Canada/QC-LSPQ-L00231271/2020|EPI_ISL_535949|2020-03-22	Canada	Human	2020-03-22
EPI_ISL_465683	hCoV-19/Canada/Qc-L00240746/2020|EPI_ISL_465683|2020-03-26	Canada	Human	2020-03-26
EPI_ISL_536248	hCoV-19/Canada/QC-LSPQ-L00239397/2020|EPI_ISL_536248|2020-03-24	Canada	Human	2020-03-24
EPI_ISL_536342	hCoV-19/Canada/QC-LSPQ-L00242918/2020|EPI_ISL_536342|2020-03-30	Canada	Human	2020-03-30
EPI_ISL_536266	hCoV-19/Canada/QC-LSPQ-L00240197/2020|EPI_ISL_536266|2020-03-26	Canada	Human	2020-03-26
EPI_ISL_465691	hCoV-19/Canada/Qc-L00240891/2020|EPI_ISL_465691|2020-03-27	Canada	Human	2020-03-27
EPI_ISL_538346	hCoV-19/Canada/ON-OICR-SLB2818/2020|EPI_ISL_538346|2020-04-02	Canada	Human	2020-04-02
EPI_ISL_536289	hCoV-19/Canada/QC-LSPQ-L00241753/2020|EPI_ISL_536289|2020-03-27	Canada	Human	2020-03-27
EPI_ISL_465684	hCoV-19/Canada/Qc-L00240750/2020|EPI_ISL_465684|2020-03-26	Canada	Human	2020-03-26
EPI_ISL_463970	hCoV-19/Canada/ON_MU-S1/2020|EPI_ISL_463970|2020-03-13	Canada	Human	2020-03-13
EPI_ISL_535795	hCoV-19/Canada/QC-LSPQ-L00219619/2020|EPI_ISL_535795|2020-03-15	Canada	Human	2020-03-15
EPI_ISL_536040	hCoV-19/Canada/QC-LSPQ-L00233812/2020|EPI_ISL_536040|2020-03-23	Canada	Human	2020-03-23
EPI_ISL_536273	hCoV-19/Canada/QC-LSPQ-L00240536/2020|EPI_ISL_536273|2020-03-27	Canada	Human	2020-03-27
EPI_ISL_465695	hCoV-19/Canada/Qc-L00241074/2020|EPI_ISL_465695|2020-03-27	Canada	Human	2020-03-27
EPI_ISL_536171	hCoV-19/Canada/QC-LSPQ-L00237287/2020|EPI_ISL_536171|2020-03-25	Canada	Human	2020-03-25
EPI_ISL_536306	hCoV-19/Canada/QC-LSPQ-L00242035/2020|EPI_ISL_536306|2020-03-28	Canada	Human	2020-03-28
EPI_ISL_536361	hCoV-19/Canada/QC-LSPQ-L00243417/2020|EPI_ISL_536361|2020-03-30	Canada	Human	2020-03-30
EPI_ISL_465685	hCoV-19/Canada/Qc-L00240788/2020|EPI_ISL_465685|2020-03-27	Canada	Human	2020-03-27
EPI_ISL_538362	hCoV-19/Canada/ON-OICR-SLB2841/2020|EPI_ISL_538362|2020-04-03	Canada	Human	2020-04-03
EPI_ISL_459885	hCoV-19/Canada/ON_QGLO-034/2020|EPI_ISL_459885|2020-03-29	Canada	Human	2020-03-29
EPI_ISL_459868	hCoV-19/Canada/ON_QGLO-04/2020|EPI_ISL_459868|2020-03-24	Canada	Human	2020-03-24
EPI_ISL_463994	hCoV-19/Canada/ON_MU-S82/2020|EPI_ISL_463994|2020-03-19	Canada	Human	2020-03-19
EPI_ISL_464064	hCoV-19/Canada/ON-UHTC_0081/2020|EPI_ISL_464064|2020-04-29	Canada	Human	2020-04-29
EPI_ISL_464058	hCoV-19/Canada/ON-UHTC_0086/2020|EPI_ISL_464058|2020-04-15	Canada	Human	2020-04-15
EPI_ISL_464011	hCoV-19/Canada/ON-UHTC_0091/2020|EPI_ISL_464011|2020-04-11	Canada	Human	2020-04-11
EPI_ISL_536247	hCoV-19/Canada/QC-LSPQ-L00239396/2020|EPI_ISL_536247|2020-03-26	Canada	Human	2020-03-26
EPI_ISL_465698	hCoV-19/Canada/Qc-L00241115/2020|EPI_ISL_465698|2020-03-27	Canada	Human	2020-03-27
EPI_ISL_459867	hCoV-19/Canada/ON_QGLO-02/2020|EPI_ISL_459867|2020-03-22	Canada	Human	2020-03-22
EPI_ISL_536067	hCoV-19/Canada/QC-LSPQ-L00234655/2020|EPI_ISL_536067|2020-03-23	Canada	Human	2020-03-23
EPI_ISL_536084	hCoV-19/Canada/QC-LSPQ-L00235027/2020|EPI_ISL_536084|2020-03-24	Canada	Human	2020-03-24
EPI_ISL_535840	hCoV-19/Canada/QC-LSPQ-L00225956/2020|EPI_ISL_535840|2020-03-18	Canada	Human	2020-03-18
EPI_ISL_464029	hCoV-19/Canada/ON-UHTC_0085/2020|EPI_ISL_464029|2020-04-27	Canada	Human	2020-04-27
EPI_ISL_535909	hCoV-19/Canada/QC-LSPQ-L00230020/2020|EPI_ISL_535909|2020-03-21	Canada	Human	2020-03-21
EPI_ISL_429820	hCoV-19/Canada/MB_39/2020|EPI_ISL_429820|2020-03-14	Canada	Human	2020-03-14
EPI_ISL_459883	hCoV-19/Canada/ON_QGLO-029/2020|EPI_ISL_459883|2020-03-28	Canada	Human	2020-03-28
EPI_ISL_536003	hCoV-19/Canada/QC-LSPQ-L00232949/2020|EPI_ISL_536003|2020-03-22	Canada	Human	2020-03-22
EPI_ISL_535788	hCoV-19/Canada/QC-LSPQ-L00219049/2020|EPI_ISL_535788|2020-03-14	Canada	Human	2020-03-14
EPI_ISL_535835	hCoV-19/Canada/QC-LSPQ-L00225667/2020|EPI_ISL_535835|2020-03-17	Canada	Human	2020-03-17
EPI_ISL_481743	hCoV-19/Canada/NB_245/2020|EPI_ISL_481743|2020-03-24	Canada	Human	2020-03-24
EPI_ISL_536162	hCoV-19/Canada/QC-LSPQ-L00237108/2020|EPI_ISL_536162|2020-03-25	Canada	Human	2020-03-25
EPI_ISL_536156	hCoV-19/Canada/QC-LSPQ-L00236973/2020|EPI_ISL_536156|2020-03-25	Canada	Human	2020-03-25
EPI_ISL_536181	hCoV-19/Canada/QC-LSPQ-L00237465/2020|EPI_ISL_536181|2020-03-25	Canada	Human	2020-03-25
EPI_ISL_538326	hCoV-19/Canada/ON-OICR-SLB2792/2020|EPI_ISL_538326|2020-03-26	Canada	Human	2020-03-26
EPI_ISL_536244	hCoV-19/Canada/QC-LSPQ-L00239298/2020|EPI_ISL_536244|2020-03-26	Canada	Human	2020-03-26
EPI_ISL_538341	hCoV-19/Canada/ON-OICR-SLB2813/2020|EPI_ISL_538341|2020-04-01	Canada	Human	2020-04-01
EPI_ISL_464056	hCoV-19/Canada/ON-UHTC_0052/2020|EPI_ISL_464056|2020-04-02	Canada	Human	2020-04-02
EPI_ISL_463996	hCoV-19/Canada/ON-UHTC_0071/2020|EPI_ISL_463996|2020-04-23	Canada	Human	2020-04-23
EPI_ISL_538350	hCoV-19/Canada/ON-OICR-SLB2822/2020|EPI_ISL_538350|2020-04-02	Canada	Human	2020-04-02
EPI_ISL_469239	hCoV-19/Canada/NL_100/2020|EPI_ISL_469239|2020-03-22	Canada	Human	2020-03-22
EPI_ISL_469227	hCoV-19/Canada/NL_85/2020|EPI_ISL_469227|2020-03-21	Canada	Human	2020-03-21
EPI_ISL_469235	hCoV-19/Canada/NL_96/2020|EPI_ISL_469235|2020-03-22	Canada	Human	2020-03-22
EPI_ISL_469229	hCoV-19/Canada/NL_87/2020|EPI_ISL_469229|2020-03-20	Canada	Human	2020-03-20
EPI_ISL_469232	hCoV-19/Canada/NL_90/2020|EPI_ISL_469232|2020-03-21	Canada	Human	2020-03-21
EPI_ISL_469226	hCoV-19/Canada/NL_84/2020|EPI_ISL_469226|2020-03-22	Canada	Human	2020-03-22
EPI_ISL_469230	hCoV-19/Canada/NL_88/2020|EPI_ISL_469230|2020-03-21	Canada	Human	2020-03-21
EPI_ISL_469233	hCoV-19/Canada/NL_93/2020|EPI_ISL_469233|2020-03-22	Canada	Human	2020-03-22
EPI_ISL_469228	hCoV-19/Canada/NL_86/2020|EPI_ISL_469228|2020-03-22	Canada	Human	2020-03-22
EPI_ISL_469231	hCoV-19/Canada/NL_89/2020|EPI_ISL_469231|2020-03-21	Canada	Human	2020-03-21
EPI_ISL_469238	hCoV-19/Canada/NL_99/2020|EPI_ISL_469238|2020-03-22	Canada	Human	2020-03-22
EPI_ISL_482469	hCoV-19/Canada/NS_40/2020|EPI_ISL_482469|2020-03-05	Canada	Human	2020-03-05
EPI_ISL_481747	hCoV-19/Canada/NB_249/2020|EPI_ISL_481747|2020-03-30	Canada	Human	2020-03-30
EPI_ISL_536344	hCoV-19/Canada/QC-LSPQ-L00243024/2020|EPI_ISL_536344|2020-03-30	Canada	Human	2020-03-30
EPI_ISL_536141	hCoV-19/Canada/QC-LSPQ-L00236595/2020|EPI_ISL_536141|2020-03-25	Canada	Human	2020-03-25
EPI_ISL_535997	hCoV-19/Canada/QC-LSPQ-L00232813/2020|EPI_ISL_535997|2020-03-22	Canada	Human	2020-03-22
EPI_ISL_538333	hCoV-19/Canada/ON-OICR-SLB2802/2020|EPI_ISL_538333|2020-03-30	Canada	Human	2020-03-30
EPI_ISL_538361	hCoV-19/Canada/ON-OICR-SLB2838/2020|EPI_ISL_538361|2020-04-03	Canada	Human	2020-04-03
EPI_ISL_469237	hCoV-19/Canada/NL_98/2020|EPI_ISL_469237|2020-03-22	Canada	Human	2020-03-22
EPI_ISL_535922	hCoV-19/Canada/QC-LSPQ-L00230506/2020|EPI_ISL_535922|2020-03-21	Canada	Human	2020-03-21
EPI_ISL_536087	hCoV-19/Canada/QC-LSPQ-L00235132/2020|EPI_ISL_536087|2020-03-24	Canada	Human	2020-03-24
EPI_ISL_538323	hCoV-19/Canada/ON-OICR-SLB2789/2020|EPI_ISL_538323|2020-03-25	Canada	Human	2020-03-25
EPI_ISL_459886	hCoV-19/Canada/ON_QGLO-035/2020|EPI_ISL_459886|2020-03-30	Canada	Human	2020-03-30
EPI_ISL_535883	hCoV-19/Canada/QC-LSPQ-L00228964/2020|EPI_ISL_535883|2020-03-20	Canada	Human	2020-03-20
EPI_ISL_535919	hCoV-19/Canada/QC-LSPQ-L00230472/2020|EPI_ISL_535919|2020-03-21	Canada	Human	2020-03-21
EPI_ISL_535822	hCoV-19/Canada/QC-LSPQ-L00224793/2020|EPI_ISL_535822|2020-03-17	Canada	Human	2020-03-17
EPI_ISL_535776	hCoV-19/Canada/QC-LSPQ-L00218334/2020|EPI_ISL_535776|2020-03-14	Canada	Human	2020-03-14
EPI_ISL_535753	hCoV-19/Canada/QC-LSPQ-L00216909/2020|EPI_ISL_535753|2020-03-13	Canada	Human	2020-03-13
EPI_ISL_538331	hCoV-19/Canada/ON-OICR-SLB2799/2020|EPI_ISL_538331|2020-03-28	Canada	Human	2020-03-28
EPI_ISL_536202	hCoV-19/Canada/QC-LSPQ-L00237972/2020|EPI_ISL_536202|2020-03-25	Canada	Human	2020-03-25
EPI_ISL_536242	hCoV-19/Canada/QC-LSPQ-L00239272/2020|EPI_ISL_536242|2020-03-26	Canada	Human	2020-03-26
EPI_ISL_538335	hCoV-19/Canada/ON-OICR-SLB2804/2020|EPI_ISL_538335|2020-03-30	Canada	Human	2020-03-30
EPI_ISL_536389	hCoV-19/Canada/QC-LSPQ-L00244094/2020|EPI_ISL_536389|2020-03-31	Canada	Human	2020-03-31
EPI_ISL_536392	hCoV-19/Canada/QC-LSPQ-L00244326/2020|EPI_ISL_536392|2020-03-31	Canada	Human	2020-03-31
EPI_ISL_463927	hCoV-19/Canada/QC_AQ1/2020|EPI_ISL_463927|2020-04-02	Canada	Human	2020-04-02
EPI_ISL_463988	hCoV-19/Canada/ON_MU-S5/2020|EPI_ISL_463988|2020-03-13	Canada	Human	2020-03-13
EPI_ISL_535728	hCoV-19/Canada/QC-LSPQ-L00214517/2020|EPI_ISL_535728|2020-03-11	Canada	Human	2020-03-11
EPI_ISL_535754	hCoV-19/Canada/QC-LSPQ-L00216920/2020|EPI_ISL_535754|2020-03-13	Canada	Human	2020-03-13
EPI_ISL_495012	hCoV-19/Canada/LTRI-23/2020|EPI_ISL_495012|2020-03-22	Canada	Human	2020-03-22
EPI_ISL_536163	hCoV-19/Canada/QC-LSPQ-L00237109/2020|EPI_ISL_536163|2020-03-25	Canada	Human	2020-03-25
EPI_ISL_476512	hCoV-19/Canada/QC_AR2/2020|EPI_ISL_476512|2020-04-03	Canada	Human	2020-04-03
EPI_ISL_535952	hCoV-19/Canada/QC-LSPQ-L00231296/2020|EPI_ISL_535952|2020-03-22	Canada	Human	2020-03-22
EPI_ISL_536313	hCoV-19/Canada/QC-LSPQ-L00242235/2020|EPI_ISL_536313|2020-03-29	Canada	Human	2020-03-29
EPI_ISL_536314	hCoV-19/Canada/QC-LSPQ-L00242238/2020|EPI_ISL_536314|2020-03-29	Canada	Human	2020-03-29
EPI_ISL_536331	hCoV-19/Canada/QC-LSPQ-L00242662/2020|EPI_ISL_536331|2020-03-29	Canada	Human	2020-03-29
EPI_ISL_535778	hCoV-19/Canada/QC-LSPQ-L00218350/2020|EPI_ISL_535778|2020-03-14	Canada	Human	2020-03-14
EPI_ISL_429817	hCoV-19/Canada/MB_36/2020|EPI_ISL_429817|2020-03-14	Canada	Human	2020-03-14
EPI_ISL_481751	hCoV-19/Canada/NB_260/2020|EPI_ISL_481751|2020-04-05	Canada	Human	2020-04-05
EPI_ISL_515220	hCoV-19/Canada/QC_AN6/2020|EPI_ISL_515220|2020-04-08	Canada	Human	2020-04-08
EPI_ISL_536337	hCoV-19/Canada/QC-LSPQ-L00242867/2020|EPI_ISL_536337|2020-03-27	Canada	Human	2020-03-27
EPI_ISL_536064	hCoV-19/Canada/QC-LSPQ-L00234627/2020|EPI_ISL_536064|2020-03-23	Canada	Human	2020-03-23
EPI_ISL_538385	hCoV-19/Canada/ON-OICR-SLB2868/2020|EPI_ISL_538385|2020-04-10	Canada	Human	2020-04-10
EPI_ISL_464020	hCoV-19/Canada/ON-UHTC_0043/2020|EPI_ISL_464020|2020-04-02	Canada	Human	2020-04-02
EPI_ISL_535918	hCoV-19/Canada/QC-LSPQ-L00230448/2020|EPI_ISL_535918|2020-03-21	Canada	Human	2020-03-21
EPI_ISL_536353	hCoV-19/Canada/QC-LSPQ-L00243284/2020|EPI_ISL_536353|2020-03-29	Canada	Human	2020-03-29
EPI_ISL_536142	hCoV-19/Canada/QC-LSPQ-L00236598/2020|EPI_ISL_536142|2020-03-25	Canada	Human	2020-03-25
EPI_ISL_535834	hCoV-19/Canada/QC-LSPQ-L00225662/2020|EPI_ISL_535834|2020-03-17	Canada	Human	2020-03-17
EPI_ISL_418814	hCoV-19/Canada/NS_13/2020|EPI_ISL_418814|2020-03-13	Canada	Human	2020-03-13
EPI_ISL_429813	hCoV-19/Canada/NS_31/2020|EPI_ISL_429813|2020-03-15	Canada	Human	2020-03-15
EPI_ISL_482477	hCoV-19/Canada/NS_61/2020|EPI_ISL_482477|2020-03-18	Canada	Human	2020-03-18
EPI_ISL_535732	hCoV-19/Canada/QC-LSPQ-L00215586/2020|EPI_ISL_535732|2020-03-12	Canada	Human	2020-03-12
EPI_ISL_535789	hCoV-19/Canada/QC-LSPQ-L00219066/2020|EPI_ISL_535789|2020-03-14	Canada	Human	2020-03-14
EPI_ISL_538374	hCoV-19/Canada/ON-OICR-SLB2855/2020|EPI_ISL_538374|2020-04-07	Canada	Human	2020-04-07
EPI_ISL_464026	hCoV-19/Canada/ON-UHTC_0039/2020|EPI_ISL_464026|2020-04-10	Canada	Human	2020-04-10
EPI_ISL_464050	hCoV-19/Canada/ON-UHTC_0054/2020|EPI_ISL_464050|2020-04-10	Canada	Human	2020-04-10
EPI_ISL_464040	hCoV-19/Canada/ON-UHTC_0080/2020|EPI_ISL_464040|2020-04-10	Canada	Human	2020-04-10
EPI_ISL_463998	hCoV-19/Canada/ON-UHTC_0082/2020|EPI_ISL_463998|2020-04-15	Canada	Human	2020-04-15
EPI_ISL_464059	hCoV-19/Canada/ON-UHTC_0056/2020|EPI_ISL_464059|2020-04-10	Canada	Human	2020-04-10
EPI_ISL_463997	hCoV-19/Canada/ON-UHTC_0067/2020|EPI_ISL_463997|2020-04-10	Canada	Human	2020-04-10
EPI_ISL_463992	hCoV-19/Canada/ON_MU-S679/2020|EPI_ISL_463992|2020-04-09	Canada	Human	2020-04-09
EPI_ISL_538377	hCoV-19/Canada/ON-OICR-SLB2858/2020|EPI_ISL_538377|2020-04-07	Canada	Human	2020-04-07
EPI_ISL_464048	hCoV-19/Canada/ON-UHTC_0062/2020|EPI_ISL_464048|2020-04-01	Canada	Human	2020-04-01
EPI_ISL_464024	hCoV-19/Canada/ON-UHTC_0058/2020|EPI_ISL_464024|2020-04-03	Canada	Human	2020-04-03
EPI_ISL_464061	hCoV-19/Canada/ON-UHTC_0045/2020|EPI_ISL_464061|2020-04-22	Canada	Human	2020-04-22
EPI_ISL_464030	hCoV-19/Canada/ON-UHTC_0065/2020|EPI_ISL_464030|2020-04-22	Canada	Human	2020-04-22
EPI_ISL_464054	hCoV-19/Canada/ON-UHTC_0088/2020|EPI_ISL_464054|2020-04-24	Canada	Human	2020-04-24
EPI_ISL_464004	hCoV-19/Canada/ON-UHTC_0053/2020|EPI_ISL_464004|2020-04-07	Canada	Human	2020-04-07
EPI_ISL_464018	hCoV-19/Canada/ON-UHTC_0038/2020|EPI_ISL_464018|2020-04-03	Canada	Human	2020-04-03
EPI_ISL_464046	hCoV-19/Canada/ON-UHTC_0055/2020|EPI_ISL_464046|2020-04-02	Canada	Human	2020-04-02
EPI_ISL_463982	hCoV-19/Canada/ON_MU-S349/2020|EPI_ISL_463982|2020-03-29	Canada	Human	2020-03-29
EPI_ISL_464038	hCoV-19/Canada/ON-UHTC_0066/2020|EPI_ISL_464038|2020-04-24	Canada	Human	2020-04-24
EPI_ISL_464021	hCoV-19/Canada/ON-UHTC_0069/2020|EPI_ISL_464021|2020-04-25	Canada	Human	2020-04-25
EPI_ISL_536208	hCoV-19/Canada/QC-LSPQ-L00238445/2020|EPI_ISL_536208|2020-03-25	Canada	Human	2020-03-25
EPI_ISL_526284	hCoV-19/Canada/ON-UHTC_0151/2020|EPI_ISL_526284|2020-06-09	Canada	Human	2020-06-09
EPI_ISL_464037	hCoV-19/Canada/ON-UHTC_0041/2020|EPI_ISL_464037|2020-04-03	Canada	Human	2020-04-03
EPI_ISL_459871	hCoV-19/Canada/ON_QGLO-011/2020|EPI_ISL_459871|2020-03-26	Canada	Human	2020-03-26
EPI_ISL_535937	hCoV-19/Canada/QC-LSPQ-L00230882/2020|EPI_ISL_535937|2020-03-21	Canada	Human	2020-03-21
EPI_ISL_535953	hCoV-19/Canada/QC-LSPQ-L00231304/2020|EPI_ISL_535953|2020-03-20	Canada	Human	2020-03-20
EPI_ISL_535986	hCoV-19/Canada/QC-LSPQ-L00232439/2020|EPI_ISL_535986|2020-03-22	Canada	Human	2020-03-22
EPI_ISL_535746	hCoV-19/Canada/QC-LSPQ-L00216421/2020|EPI_ISL_535746|2020-03-13	Canada	Human	2020-03-13
EPI_ISL_515226	hCoV-19/Canada/QC_AR7/2020|EPI_ISL_515226|2020-04-04	Canada	Human	2020-04-04
EPI_ISL_465699	hCoV-19/Canada/Qc-L00241158/2020|EPI_ISL_465699|2020-03-27	Canada	Human	2020-03-27
EPI_ISL_535833	hCoV-19/Canada/QC-LSPQ-L00225655/2020|EPI_ISL_535833|2020-03-17	Canada	Human	2020-03-17
EPI_ISL_535946	hCoV-19/Canada/QC-LSPQ-L00231158/2020|EPI_ISL_535946|2020-03-22	Canada	Human	2020-03-22
EPI_ISL_536072	hCoV-19/Canada/QC-LSPQ-L00234853/2020|EPI_ISL_536072|2020-03-24	Canada	Human	2020-03-24
EPI_ISL_536299	hCoV-19/Canada/QC-LSPQ-L00241959/2020|EPI_ISL_536299|2020-03-28	Canada	Human	2020-03-28
EPI_ISL_536301	hCoV-19/Canada/QC-LSPQ-L00241993/2020|EPI_ISL_536301|2020-03-28	Canada	Human	2020-03-28
EPI_ISL_536213	hCoV-19/Canada/QC-LSPQ-L00238675/2020|EPI_ISL_536213|2020-03-25	Canada	Human	2020-03-25
EPI_ISL_536354	hCoV-19/Canada/QC-LSPQ-L00243313/2020|EPI_ISL_536354|2020-03-30	Canada	Human	2020-03-30
EPI_ISL_536358	hCoV-19/Canada/QC-LSPQ-L00243328/2020|EPI_ISL_536358|2020-03-30	Canada	Human	2020-03-30
EPI_ISL_536357	hCoV-19/Canada/QC-LSPQ-L00243325/2020|EPI_ISL_536357|2020-03-30	Canada	Human	2020-03-30
EPI_ISL_536359	hCoV-19/Canada/QC-LSPQ-L00243345/2020|EPI_ISL_536359|2020-03-30	Canada	Human	2020-03-30
EPI_ISL_536362	hCoV-19/Canada/QC-LSPQ-L00243460/2020|EPI_ISL_536362|2020-03-30	Canada	Human	2020-03-30
EPI_ISL_536355	hCoV-19/Canada/QC-LSPQ-L00243317/2020|EPI_ISL_536355|2020-03-30	Canada	Human	2020-03-30
EPI_ISL_536356	hCoV-19/Canada/QC-LSPQ-L00243323/2020|EPI_ISL_536356|2020-03-30	Canada	Human	2020-03-30
EPI_ISL_535862	hCoV-19/Canada/QC-LSPQ-L00227476/2020|EPI_ISL_535862|2020-03-18	Canada	Human	2020-03-18
EPI_ISL_535829	hCoV-19/Canada/QC-LSPQ-L00225185/2020|EPI_ISL_535829|2020-03-16	Canada	Human	2020-03-16
EPI_ISL_536328	hCoV-19/Canada/QC-LSPQ-L00242576/2020|EPI_ISL_536328|2020-03-29	Canada	Human	2020-03-29
EPI_ISL_536332	hCoV-19/Canada/QC-LSPQ-L00242684/2020|EPI_ISL_536332|2020-03-29	Canada	Human	2020-03-29
EPI_ISL_535965	hCoV-19/Canada/QC-LSPQ-L00231860/2020|EPI_ISL_535965|2020-03-20	Canada	Human	2020-03-20
EPI_ISL_482474	hCoV-19/Canada/MB_58/2020|EPI_ISL_482474|2020-03-19	Canada	Human	2020-03-19
EPI_ISL_482475	hCoV-19/Canada/MB_59/2020|EPI_ISL_482475|2020-03-15	Canada	Human	2020-03-15
EPI_ISL_465697	hCoV-19/Canada/Qc-L00241112/2020|EPI_ISL_465697|2020-03-26	Canada	Human	2020-03-26
EPI_ISL_538336	hCoV-19/Canada/ON-OICR-SLB2806/2020|EPI_ISL_538336|2020-03-31	Canada	Human	2020-03-31
EPI_ISL_464028	hCoV-19/Canada/ON-UHTC_0037/2020|EPI_ISL_464028|2020-04-03	Canada	Human	2020-04-03
EPI_ISL_536025	hCoV-19/Canada/QC-LSPQ-L00233496/2020|EPI_ISL_536025|2020-03-23	Canada	Human	2020-03-23
EPI_ISL_535820	hCoV-19/Canada/QC-LSPQ-L00224744/2020|EPI_ISL_535820|2020-03-17	Canada	Human	2020-03-17
EPI_ISL_535821	hCoV-19/Canada/QC-LSPQ-L00224745/2020|EPI_ISL_535821|2020-03-17	Canada	Human	2020-03-17
EPI_ISL_538340	hCoV-19/Canada/ON-OICR-SLB2812/2020|EPI_ISL_538340|2020-04-01	Canada	Human	2020-04-01
EPI_ISL_536082	hCoV-19/Canada/QC-LSPQ-L00234990/2020|EPI_ISL_536082|2020-03-24	Canada	Human	2020-03-24
EPI_ISL_536349	hCoV-19/Canada/QC-LSPQ-L00243118/2020|EPI_ISL_536349|2020-03-30	Canada	Human	2020-03-30
EPI_ISL_535745	hCoV-19/Canada/QC-LSPQ-L00216197/2020|EPI_ISL_535745|2020-03-12	Canada	Human	2020-03-12
EPI_ISL_536209	hCoV-19/Canada/QC-LSPQ-L00238518/2020|EPI_ISL_536209|2020-03-25	Canada	Human	2020-03-25
EPI_ISL_536212	hCoV-19/Canada/QC-LSPQ-L00238674/2020|EPI_ISL_536212|2020-03-26	Canada	Human	2020-03-26
EPI_ISL_536351	hCoV-19/Canada/QC-LSPQ-L00243245/2020|EPI_ISL_536351|2020-03-30	Canada	Human	2020-03-30
EPI_ISL_538373	hCoV-19/Canada/ON-OICR-SLB2854/2020|EPI_ISL_538373|2020-04-07	Canada	Human	2020-04-07
EPI_ISL_464063	hCoV-19/Canada/ON-UHTC_0051/2020|EPI_ISL_464063|2020-04-03	Canada	Human	2020-04-03
EPI_ISL_463981	hCoV-19/Canada/ON_MU-S328/2020|EPI_ISL_463981|2020-03-29	Canada	Human	2020-03-29
EPI_ISL_536098	hCoV-19/Canada/QC-LSPQ-L00235430/2020|EPI_ISL_536098|2020-03-24	Canada	Human	2020-03-24
EPI_ISL_535779	hCoV-19/Canada/QC-LSPQ-L00218353/2020|EPI_ISL_535779|2020-03-14	Canada	Human	2020-03-14
EPI_ISL_535730	hCoV-19/Canada/QC-LSPQ-L00214634/2020|EPI_ISL_535730|2020-03-12	Canada	Human	2020-03-12
EPI_ISL_535750	hCoV-19/Canada/QC-LSPQ-L00216503/2020|EPI_ISL_535750|2020-03-12	Canada	Human	2020-03-12
EPI_ISL_429812	hCoV-19/Canada/NS_30/2020|EPI_ISL_429812|2020-03-14	Canada	Human	2020-03-14
EPI_ISL_535890	hCoV-19/Canada/QC-LSPQ-L00229326/2020|EPI_ISL_535890|2020-03-20	Canada	Human	2020-03-20
EPI_ISL_536187	hCoV-19/Canada/QC-LSPQ-L00237589/2020|EPI_ISL_536187|2020-03-25	Canada	Human	2020-03-25
EPI_ISL_536308	hCoV-19/Canada/QC-LSPQ-L00242051/2020|EPI_ISL_536308|2020-03-28	Canada	Human	2020-03-28
EPI_ISL_536309	hCoV-19/Canada/QC-LSPQ-L00242105/2020|EPI_ISL_536309|2020-03-28	Canada	Human	2020-03-28
EPI_ISL_535777	hCoV-19/Canada/QC-LSPQ-L00218337/2020|EPI_ISL_535777|2020-03-14	Canada	Human	2020-03-14
EPI_ISL_535790	hCoV-19/Canada/QC-LSPQ-L00219089/2020|EPI_ISL_535790|2020-03-14	Canada	Human	2020-03-14
EPI_ISL_535780	hCoV-19/Canada/QC-LSPQ-L00218371/2020|EPI_ISL_535780|2020-03-14	Canada	Human	2020-03-14
EPI_ISL_535816	hCoV-19/Canada/QC-LSPQ-L00222448/2020|EPI_ISL_535816|2020-03-14	Canada	Human	2020-03-14
EPI_ISL_535803	hCoV-19/Canada/QC-LSPQ-L00220827/2020|EPI_ISL_535803|2020-03-14	Canada	Human	2020-03-14
EPI_ISL_535830	hCoV-19/Canada/QC-LSPQ-L00225484/2020|EPI_ISL_535830|2020-03-17	Canada	Human	2020-03-17
EPI_ISL_535854	hCoV-19/Canada/QC-LSPQ-L00226938/2020|EPI_ISL_535854|2020-03-17	Canada	Human	2020-03-17
EPI_ISL_536014	hCoV-19/Canada/QC-LSPQ-L00233281/2020|EPI_ISL_536014|2020-03-22	Canada	Human	2020-03-22
EPI_ISL_536035	hCoV-19/Canada/QC-LSPQ-L00233702/2020|EPI_ISL_536035|2020-03-23	Canada	Human	2020-03-23
EPI_ISL_535792	hCoV-19/Canada/QC-LSPQ-L00219340/2020|EPI_ISL_535792|2020-03-14	Canada	Human	2020-03-14
EPI_ISL_535942	hCoV-19/Canada/QC-LSPQ-L00231066/2020|EPI_ISL_535942|2020-03-21	Canada	Human	2020-03-21
EPI_ISL_535943	hCoV-19/Canada/QC-LSPQ-L00231068/2020|EPI_ISL_535943|2020-03-21	Canada	Human	2020-03-21
EPI_ISL_479635	hCoV-19/Canada/NB-219/2020|EPI_ISL_479635|2020-03-25	Canada	Human	2020-03-25
EPI_ISL_536312	hCoV-19/Canada/QC-LSPQ-L00242228/2020|EPI_ISL_536312|2020-03-29	Canada	Human	2020-03-29
EPI_ISL_469240	hCoV-19/Canada/NL_101/2020|EPI_ISL_469240|2020-03-22	Canada	Human	2020-03-22
EPI_ISL_536150	hCoV-19/Canada/QC-LSPQ-L00236805/2020|EPI_ISL_536150|2020-03-25	Canada	Human	2020-03-25
EPI_ISL_535923	hCoV-19/Canada/QC-LSPQ-L00230536/2020|EPI_ISL_535923|2020-03-21	Canada	Human	2020-03-21
EPI_ISL_536017	hCoV-19/Canada/QC-LSPQ-L00233333/2020|EPI_ISL_536017|2020-03-23	Canada	Human	2020-03-23
EPI_ISL_536336	hCoV-19/Canada/QC-LSPQ-L00242858/2020|EPI_ISL_536336|2020-03-30	Canada	Human	2020-03-30
EPI_ISL_536377	hCoV-19/Canada/QC-LSPQ-L00243755/2020|EPI_ISL_536377|2020-03-31	Canada	Human	2020-03-31
EPI_ISL_465690	hCoV-19/Canada/Qc-L00240866/2020|EPI_ISL_465690|2020-03-27	Canada	Human	2020-03-27
EPI_ISL_536348	hCoV-19/Canada/QC-LSPQ-L00243079/2020|EPI_ISL_536348|2020-03-30	Canada	Human	2020-03-30
EPI_ISL_463989	hCoV-19/Canada/ON_MU-S51/2020|EPI_ISL_463989|2020-03-17	Canada	Human	2020-03-17
EPI_ISL_535948	hCoV-19/Canada/QC-LSPQ-L00231249/2020|EPI_ISL_535948|2020-03-22	Canada	Human	2020-03-22
EPI_ISL_535734	hCoV-19/Canada/QC-LSPQ-L00215628/2020|EPI_ISL_535734|2020-03-12	Canada	Human	2020-03-12
EPI_ISL_535721	hCoV-19/Canada/QC-LSPQ-L00213861/2020|EPI_ISL_535721|2020-03-10	Canada	Human	2020-03-10
EPI_ISL_535769	hCoV-19/Canada/QC-LSPQ-L00218011/2020|EPI_ISL_535769|2020-03-14	Canada	Human	2020-03-14
EPI_ISL_535936	hCoV-19/Canada/QC-LSPQ-L00230881/2020|EPI_ISL_535936|2020-03-21	Canada	Human	2020-03-21
EPI_ISL_479642	hCoV-19/Canada/NB-226/2020|EPI_ISL_479642|2020-03-23	Canada	Human	2020-03-23
EPI_ISL_479651	hCoV-19/Canada/NB-238/2020|EPI_ISL_479651|2020-03-25	Canada	Human	2020-03-25
EPI_ISL_479648	hCoV-19/Canada/NB-235/2020|EPI_ISL_479648|2020-03-31	Canada	Human	2020-03-31
EPI_ISL_479649	hCoV-19/Canada/NB-235/2020|EPI_ISL_479649|2020-03-31	Canada	Human	2020-03-31
EPI_ISL_536055	hCoV-19/Canada/QC-LSPQ-L00234460/2020|EPI_ISL_536055|2020-03-23	Canada	Human	2020-03-23
EPI_ISL_536335	hCoV-19/Canada/QC-LSPQ-L00242714/2020|EPI_ISL_536335|2020-03-29	Canada	Human	2020-03-29
EPI_ISL_535956	hCoV-19/Canada/QC-LSPQ-L00231456/2020|EPI_ISL_535956|2020-03-22	Canada	Human	2020-03-22
EPI_ISL_479641	hCoV-19/Canada/NB-225/2020|EPI_ISL_479641|2020-03-26	Canada	Human	2020-03-26
EPI_ISL_482470	hCoV-19/Canada/NS_42/2020|EPI_ISL_482470|2020-03-16	Canada	Human	2020-03-16
EPI_ISL_465687	hCoV-19/Canada/Qc-L00240804/2020|EPI_ISL_465687|2020-03-27	Canada	Human	2020-03-27
EPI_ISL_465692	hCoV-19/Canada/Qc-L00240893/2020|EPI_ISL_465692|2020-03-27	Canada	Human	2020-03-27
EPI_ISL_535887	hCoV-19/Canada/QC-LSPQ-L00229212/2020|EPI_ISL_535887|2020-03-20	Canada	Human	2020-03-20
EPI_ISL_536042	hCoV-19/Canada/QC-LSPQ-L00233849/2020|EPI_ISL_536042|2020-03-23	Canada	Human	2020-03-23
EPI_ISL_538332	hCoV-19/Canada/ON-OICR-SLB2800/2020|EPI_ISL_538332|2020-03-28	Canada	Human	2020-03-28
EPI_ISL_538353	hCoV-19/Canada/ON-OICR-SLB2827/2020|EPI_ISL_538353|2020-04-02	Canada	Human	2020-04-02
EPI_ISL_536018	hCoV-19/Canada/QC-LSPQ-L00233340/2020|EPI_ISL_536018|2020-03-23	Canada	Human	2020-03-23
EPI_ISL_535784	hCoV-19/Canada/QC-LSPQ-L00218534/2020|EPI_ISL_535784|2020-03-14	Canada	Human	2020-03-14
EPI_ISL_535736	hCoV-19/Canada/QC-LSPQ-L00215713/2020|EPI_ISL_535736|2020-03-12	Canada	Human	2020-03-12
EPI_ISL_535813	hCoV-19/Canada/QC-LSPQ-L00222020/2020|EPI_ISL_535813|2020-03-16	Canada	Human	2020-03-16
EPI_ISL_476503	hCoV-19/Canada/QC_AG8/2020|EPI_ISL_476503|2020-04-14	Canada	Human	2020-04-14
EPI_ISL_535815	hCoV-19/Canada/QC-LSPQ-L00222035/2020|EPI_ISL_535815|2020-03-16	Canada	Human	2020-03-16
EPI_ISL_535785	hCoV-19/Canada/QC-LSPQ-L00218559/2020|EPI_ISL_535785|2020-03-14	Canada	Human	2020-03-14
EPI_ISL_538338	hCoV-19/Canada/ON-OICR-SLB2809/2020|EPI_ISL_538338|2020-03-31	Canada	Human	2020-03-31
EPI_ISL_465696	hCoV-19/Canada/Qc-L00241102/2020|EPI_ISL_465696|2020-03-27	Canada	Human	2020-03-27
EPI_ISL_536024	hCoV-19/Canada/QC-LSPQ-L00233493/2020|EPI_ISL_536024|2020-03-23	Canada	Human	2020-03-23
EPI_ISL_465682	hCoV-19/Canada/Qc-L00240666/2020|EPI_ISL_465682|2020-03-27	Canada	Human	2020-03-27
EPI_ISL_459887	hCoV-19/Canada/ON_QGLO-036/2020|EPI_ISL_459887|2020-03-30	Canada	Human	2020-03-30
EPI_ISL_535966	hCoV-19/Canada/QC-LSPQ-L00231946/2020|EPI_ISL_535966|2020-03-22	Canada	Human	2020-03-22
EPI_ISL_535950	hCoV-19/Canada/QC-LSPQ-L00231277/2020|EPI_ISL_535950|2020-03-22	Canada	Human	2020-03-22
EPI_ISL_536232	hCoV-19/Canada/QC-LSPQ-L00239077/2020|EPI_ISL_536232|2020-03-26	Canada	Human	2020-03-26
EPI_ISL_536143	hCoV-19/Canada/QC-LSPQ-L00236601/2020|EPI_ISL_536143|2020-03-24	Canada	Human	2020-03-24
EPI_ISL_536268	hCoV-19/Canada/QC-LSPQ-L00240292/2020|EPI_ISL_536268|2020-03-27	Canada	Human	2020-03-27
EPI_ISL_536338	hCoV-19/Canada/QC-LSPQ-L00242878/2020|EPI_ISL_536338|2020-03-30	Canada	Human	2020-03-30
EPI_ISL_536373	hCoV-19/Canada/QC-LSPQ-L00243710/2020|EPI_ISL_536373|2020-03-31	Canada	Human	2020-03-31
EPI_ISL_463947	hCoV-19/Canada/QC_AU8/2020|EPI_ISL_463947|2020-04-04	Canada	Human	2020-04-04
EPI_ISL_536016	hCoV-19/Canada/QC-LSPQ-L00233323/2020|EPI_ISL_536016|2020-03-22	Canada	Human	2020-03-22
EPI_ISL_535751	hCoV-19/Canada/QC-LSPQ-L00216532/2020|EPI_ISL_535751|2020-03-12	Canada	Human	2020-03-12
EPI_ISL_536045	hCoV-19/Canada/QC-LSPQ-L00233870/2020|EPI_ISL_536045|2020-03-23	Canada	Human	2020-03-23
EPI_ISL_536174	hCoV-19/Canada/QC-LSPQ-L00237340/2020|EPI_ISL_536174|2020-03-25	Canada	Human	2020-03-25
EPI_ISL_536269	hCoV-19/Canada/QC-LSPQ-L00240404/2020|EPI_ISL_536269|2020-03-27	Canada	Human	2020-03-27
EPI_ISL_536385	hCoV-19/Canada/QC-LSPQ-L00243976/2020|EPI_ISL_536385|2020-03-31	Canada	Human	2020-03-31
EPI_ISL_418834	hCoV-19/Canada/BC_5522039/2020|EPI_ISL_418834|2020-03-11	Canada	Human	2020-03-11
EPI_ISL_418839	hCoV-19/Canada/BC_6489864/2020|EPI_ISL_418839|2020-03-10	Canada	Human	2020-03-10
EPI_ISL_418842	hCoV-19/Canada/BC_6997898/2020|EPI_ISL_418842|2020-03-11	Canada	Human	2020-03-11
EPI_ISL_418846	hCoV-19/Canada/BC_7553799/2020|EPI_ISL_418846|2020-03-12	Canada	Human	2020-03-12
EPI_ISL_418849	hCoV-19/Canada/BC_8486790/2020|EPI_ISL_418849|2020-03-13	Canada	Human	2020-03-13
EPI_ISL_418857	hCoV-19/Canada/BC_9345715/2020|EPI_ISL_418857|2020-03-13	Canada	Human	2020-03-13
EPI_ISL_418856	hCoV-19/Canada/BC_9345042/2020|EPI_ISL_418856|2020-03-13	Canada	Human	2020-03-13
EPI_ISL_482480	hCoV-19/Canada/MB_75/2020|EPI_ISL_482480|2020-03-23	Canada	Human	2020-03-23
EPI_ISL_536021	hCoV-19/Canada/QC-LSPQ-L00233380/2020|EPI_ISL_536021|2020-03-23	Canada	Human	2020-03-23
EPI_ISL_535915	hCoV-19/Canada/QC-LSPQ-L00230319/2020|EPI_ISL_535915|2020-03-21	Canada	Human	2020-03-21
EPI_ISL_535912	hCoV-19/Canada/QC-LSPQ-L00230189/2020|EPI_ISL_535912|2020-03-21	Canada	Human	2020-03-21
EPI_ISL_482481	hCoV-19/Canada/MB_76/2020|EPI_ISL_482481|2020-03-16	Canada	Human	2020-03-16
EPI_ISL_535740	hCoV-19/Canada/QC-LSPQ-L00215858/2020|EPI_ISL_535740|2020-03-12	Canada	Human	2020-03-12
EPI_ISL_494970	hCoV-19/Canada/LTRI-18/2020|EPI_ISL_494970|2020-03-20	Canada	Human	2020-03-20
EPI_ISL_479630	hCoV-19/Canada/NB-214/2020|EPI_ISL_479630|2020-03-27	Canada	Human	2020-03-27
EPI_ISL_479631	hCoV-19/Canada/NB-215/2020|EPI_ISL_479631|2020-03-27	Canada	Human	2020-03-27
EPI_ISL_481742	hCoV-19/Canada/NB_243/2020|EPI_ISL_481742|2020-03-23	Canada	Human	2020-03-23
EPI_ISL_535903	hCoV-19/Canada/QC-LSPQ-L00229794/2020|EPI_ISL_535903|2020-03-20	Canada	Human	2020-03-20
EPI_ISL_535866	hCoV-19/Canada/QC-LSPQ-L00227663/2020|EPI_ISL_535866|2020-03-19	Canada	Human	2020-03-19
EPI_ISL_535904	hCoV-19/Canada/QC-LSPQ-L00229796/2020|EPI_ISL_535904|2020-03-20	Canada	Human	2020-03-20
EPI_ISL_536236	hCoV-19/Canada/QC-LSPQ-L00239192/2020|EPI_ISL_536236|2020-03-26	Canada	Human	2020-03-26
EPI_ISL_535801	hCoV-19/Canada/QC-LSPQ-L00220733/2020|EPI_ISL_535801|2020-03-15	Canada	Human	2020-03-15
EPI_ISL_535838	hCoV-19/Canada/QC-LSPQ-L00225808/2020|EPI_ISL_535838|2020-03-16	Canada	Human	2020-03-16
EPI_ISL_535731	hCoV-19/Canada/QC-LSPQ-L00215022/2020|EPI_ISL_535731|2020-03-12	Canada	Human	2020-03-12
EPI_ISL_464019	hCoV-19/Canada/ON-UHTC_0076/2020|EPI_ISL_464019|2020-04-13	Canada	Human	2020-04-13
EPI_ISL_463980	hCoV-19/Canada/ON_MU-S312/2020|EPI_ISL_463980|2020-03-29	Canada	Human	2020-03-29
EPI_ISL_463975	hCoV-19/Canada/ON_MU-S26/2020|EPI_ISL_463975|2020-03-16	Canada	Human	2020-03-16
EPI_ISL_463990	hCoV-19/Canada/ON_MU-S53/2020|EPI_ISL_463990|2020-03-18	Canada	Human	2020-03-18
EPI_ISL_463984	hCoV-19/Canada/ON_MU-S40/2020|EPI_ISL_463984|2020-03-17	Canada	Human	2020-03-17
EPI_ISL_535800	hCoV-19/Canada/QC-LSPQ-L00220634/2020|EPI_ISL_535800|2020-03-15	Canada	Human	2020-03-15
EPI_ISL_535802	hCoV-19/Canada/QC-LSPQ-L00220736/2020|EPI_ISL_535802|2020-03-15	Canada	Human	2020-03-15
EPI_ISL_535998	hCoV-19/Canada/QC-LSPQ-L00232822/2020|EPI_ISL_535998|2020-03-22	Canada	Human	2020-03-22
EPI_ISL_482482	hCoV-19/Canada/MB_78/2020|EPI_ISL_482482|2020-03-16	Canada	Human	2020-03-16
EPI_ISL_536062	hCoV-19/Canada/QC-LSPQ-L00234611/2020|EPI_ISL_536062|2020-03-23	Canada	Human	2020-03-23
EPI_ISL_536272	hCoV-19/Canada/QC-LSPQ-L00240479/2020|EPI_ISL_536272|2020-03-27	Canada	Human	2020-03-27
EPI_ISL_536304	hCoV-19/Canada/QC-LSPQ-L00242019/2020|EPI_ISL_536304|2020-03-28	Canada	Human	2020-03-28
EPI_ISL_536302	hCoV-19/Canada/QC-LSPQ-L00242011/2020|EPI_ISL_536302|2020-03-28	Canada	Human	2020-03-28
EPI_ISL_459877	hCoV-19/Canada/ON-QGLO-019/2020|EPI_ISL_459877|2020-03-27	Canada	Human	2020-03-27
EPI_ISL_465693	hCoV-19/Canada/Qc-L00240947/2020|EPI_ISL_465693|2020-03-27	Canada	Human	2020-03-27
EPI_ISL_450307	hCoV-19/Canada/Qc-L00240954/2020|EPI_ISL_450307|2020-03-27	Canada	Human	2020-03-27
EPI_ISL_535869	hCoV-19/Canada/QC-LSPQ-L00227996/2020|EPI_ISL_535869|2020-03-19	Canada	Human	2020-03-19
EPI_ISL_536147	hCoV-19/Canada/QC-LSPQ-L00236779/2020|EPI_ISL_536147|2020-03-25	Canada	Human	2020-03-25
EPI_ISL_536176	hCoV-19/Canada/QC-LSPQ-L00237365/2020|EPI_ISL_536176|2020-03-25	Canada	Human	2020-03-25
EPI_ISL_536372	hCoV-19/Canada/QC-LSPQ-L00243708/2020|EPI_ISL_536372|2020-03-31	Canada	Human	2020-03-31
EPI_ISL_536179	hCoV-19/Canada/QC-LSPQ-L00237374/2020|EPI_ISL_536179|2020-03-25	Canada	Human	2020-03-25
EPI_ISL_536295	hCoV-19/Canada/QC-LSPQ-L00241909/2020|EPI_ISL_536295|2020-03-28	Canada	Human	2020-03-28
EPI_ISL_536252	hCoV-19/Canada/QC-LSPQ-L00239413/2020|EPI_ISL_536252|2020-03-24	Canada	Human	2020-03-24
EPI_ISL_536395	hCoV-19/Canada/QC-LSPQ-L00244354/2020|EPI_ISL_536395|2020-03-31	Canada	Human	2020-03-31
EPI_ISL_463912	hCoV-19/Canada/QC_AF6/2020|EPI_ISL_463912|2020-04-06	Canada	Human	2020-04-06
EPI_ISL_463962	hCoV-19/Canada/QC_BA5/2020|EPI_ISL_463962|2020-04-07	Canada	Human	2020-04-07
EPI_ISL_538329	hCoV-19/Canada/ON-OICR-SLB2797/2020|EPI_ISL_538329|2020-03-28	Canada	Human	2020-03-28
EPI_ISL_535984	hCoV-19/Canada/QC-LSPQ-L00232310/2020|EPI_ISL_535984|2020-03-22	Canada	Human	2020-03-22
EPI_ISL_463971	hCoV-19/Canada/ON_MU-S13/2020|EPI_ISL_463971|2020-03-14	Canada	Human	2020-03-14
EPI_ISL_536038	hCoV-19/Canada/QC-LSPQ-L00233734/2020|EPI_ISL_536038|2020-03-23	Canada	Human	2020-03-23
EPI_ISL_536126	hCoV-19/Canada/QC-LSPQ-L00236394/2020|EPI_ISL_536126|2020-03-24	Canada	Human	2020-03-24
EPI_ISL_459869	hCoV-19/Canada/ON_QGLO-010/2020|EPI_ISL_459869|2020-03-26	Canada	Human	2020-03-26
EPI_ISL_535947	hCoV-19/Canada/QC-LSPQ-L00231230/2020|EPI_ISL_535947|2020-03-22	Canada	Human	2020-03-22
EPI_ISL_535851	hCoV-19/Canada/QC-LSPQ-L00226858/2020|EPI_ISL_535851|2020-03-18	Canada	Human	2020-03-18
EPI_ISL_450308	hCoV-19/Canada/Qc-L00240979/2020|EPI_ISL_450308|2020-03-27	Canada	Human	2020-03-27
EPI_ISL_535985	hCoV-19/Canada/QC-LSPQ-L00232405/2020|EPI_ISL_535985|2020-03-22	Canada	Human	2020-03-22
EPI_ISL_536031	hCoV-19/Canada/QC-LSPQ-L00233661/2020|EPI_ISL_536031|2020-03-23	Canada	Human	2020-03-23
EPI_ISL_536132	hCoV-19/Canada/QC-LSPQ-L00236526/2020|EPI_ISL_536132|2020-03-24	Canada	Human	2020-03-24
EPI_ISL_536168	hCoV-19/Canada/QC-LSPQ-L00237217/2020|EPI_ISL_536168|2020-03-25	Canada	Human	2020-03-25
EPI_ISL_535987	hCoV-19/Canada/QC-LSPQ-L00232447/2020|EPI_ISL_535987|2020-03-22	Canada	Human	2020-03-22
EPI_ISL_536034	hCoV-19/Canada/QC-LSPQ-L00233695/2020|EPI_ISL_536034|2020-03-23	Canada	Human	2020-03-23
EPI_ISL_536169	hCoV-19/Canada/QC-LSPQ-L00237242/2020|EPI_ISL_536169|2020-03-25	Canada	Human	2020-03-25
EPI_ISL_465700	hCoV-19/Canada/Qc-L00241214/2020|EPI_ISL_465700|2020-03-23	Canada	Human	2020-03-23
EPI_ISL_450315	hCoV-19/Canada/Qc-L00241245/2020|EPI_ISL_450315|2020-03-27	Canada	Human	2020-03-27
EPI_ISL_536288	hCoV-19/Canada/QC-LSPQ-L00241670/2020|EPI_ISL_536288|2020-03-26	Canada	Human	2020-03-26
EPI_ISL_479643	hCoV-19/Canada/NB-228/2020|EPI_ISL_479643|2020-03-30	Canada	Human	2020-03-30
EPI_ISL_536101	hCoV-19/Canada/QC-LSPQ-L00235561/2020|EPI_ISL_536101|2020-03-24	Canada	Human	2020-03-24
EPI_ISL_535828	hCoV-19/Canada/QC-LSPQ-L00225045/2020|EPI_ISL_535828|2020-03-17	Canada	Human	2020-03-17
EPI_ISL_535940	hCoV-19/Canada/QC-LSPQ-L00230948/2020|EPI_ISL_535940|2020-03-21	Canada	Human	2020-03-21
EPI_ISL_535969	hCoV-19/Canada/QC-LSPQ-L00232004/2020|EPI_ISL_535969|2020-03-21	Canada	Human	2020-03-21
EPI_ISL_536013	hCoV-19/Canada/QC-LSPQ-L00233253/2020|EPI_ISL_536013|2020-03-23	Canada	Human	2020-03-23
EPI_ISL_535738	hCoV-19/Canada/QC-LSPQ-L00215812/2020|EPI_ISL_535738|2020-03-12	Canada	Human	2020-03-12
EPI_ISL_535920	hCoV-19/Canada/QC-LSPQ-L00230473/2020|EPI_ISL_535920|2020-03-21	Canada	Human	2020-03-21
EPI_ISL_479632	hCoV-19/Canada/NB-216/2020|EPI_ISL_479632|2020-03-30	Canada	Human	2020-03-30
EPI_ISL_481757	hCoV-19/Canada/NB_274/2020|EPI_ISL_481757|2020-04-11	Canada	Human	2020-04-11
EPI_ISL_479634	hCoV-19/Canada/NB-218/2020|EPI_ISL_479634|2020-03-25	Canada	Human	2020-03-25
EPI_ISL_479644	hCoV-19/Canada/NB-231/2020|EPI_ISL_479644|2020-03-24	Canada	Human	2020-03-24
EPI_ISL_536080	hCoV-19/Canada/QC-LSPQ-L00234905/2020|EPI_ISL_536080|2020-03-24	Canada	Human	2020-03-24
EPI_ISL_536129	hCoV-19/Canada/QC-LSPQ-L00236426/2020|EPI_ISL_536129|2020-03-24	Canada	Human	2020-03-24
EPI_ISL_536099	hCoV-19/Canada/QC-LSPQ-L00235552/2020|EPI_ISL_536099|2020-03-24	Canada	Human	2020-03-24
EPI_ISL_535824	hCoV-19/Canada/QC-LSPQ-L00224812/2020|EPI_ISL_535824|2020-03-17	Canada	Human	2020-03-17
EPI_ISL_536041	hCoV-19/Canada/QC-LSPQ-L00233835/2020|EPI_ISL_536041|2020-03-23	Canada	Human	2020-03-23
EPI_ISL_536243	hCoV-19/Canada/QC-LSPQ-L00239296/2020|EPI_ISL_536243|2020-03-26	Canada	Human	2020-03-26
EPI_ISL_536075	hCoV-19/Canada/QC-LSPQ-L00234872/2020|EPI_ISL_536075|2020-03-24	Canada	Human	2020-03-24
EPI_ISL_536068	hCoV-19/Canada/QC-LSPQ-L00234676/2020|EPI_ISL_536068|2020-03-23	Canada	Human	2020-03-23
EPI_ISL_536228	hCoV-19/Canada/QC-LSPQ-L00238922/2020|EPI_ISL_536228|2020-03-26	Canada	Human	2020-03-26
EPI_ISL_536237	hCoV-19/Canada/QC-LSPQ-L00239194/2020|EPI_ISL_536237|2020-03-26	Canada	Human	2020-03-26
EPI_ISL_481753	hCoV-19/Canada/NB_263/2020|EPI_ISL_481753|2020-04-06	Canada	Human	2020-04-06
EPI_ISL_481755	hCoV-19/Canada/NB_270/2020|EPI_ISL_481755|2020-04-10	Canada	Human	2020-04-10
EPI_ISL_535954	hCoV-19/Canada/QC-LSPQ-L00231415/2020|EPI_ISL_535954|2020-03-22	Canada	Human	2020-03-22
EPI_ISL_535765	hCoV-19/Canada/QC-LSPQ-L00217574/2020|EPI_ISL_535765|2020-03-13	Canada	Human	2020-03-13
EPI_ISL_536053	hCoV-19/Canada/QC-LSPQ-L00234397/2020|EPI_ISL_536053|2020-03-23	Canada	Human	2020-03-23
EPI_ISL_536070	hCoV-19/Canada/QC-LSPQ-L00234790/2020|EPI_ISL_536070|2020-03-23	Canada	Human	2020-03-23
EPI_ISL_536074	hCoV-19/Canada/QC-LSPQ-L00234871/2020|EPI_ISL_536074|2020-03-23	Canada	Human	2020-03-23
EPI_ISL_535901	hCoV-19/Canada/QC-LSPQ-L00229727/2020|EPI_ISL_535901|2020-03-20	Canada	Human	2020-03-20
EPI_ISL_535963	hCoV-19/Canada/QC-LSPQ-L00231805/2020|EPI_ISL_535963|2020-03-20	Canada	Human	2020-03-20
EPI_ISL_536008	hCoV-19/Canada/QC-LSPQ-L00233063/2020|EPI_ISL_536008|2020-03-22	Canada	Human	2020-03-22
EPI_ISL_536145	hCoV-19/Canada/QC-LSPQ-L00236653/2020|EPI_ISL_536145|2020-03-25	Canada	Human	2020-03-25
EPI_ISL_535782	hCoV-19/Canada/QC-LSPQ-L00218475/2020|EPI_ISL_535782|2020-03-14	Canada	Human	2020-03-14
EPI_ISL_535899	hCoV-19/Canada/QC-LSPQ-L00229671/2020|EPI_ISL_535899|2020-03-20	Canada	Human	2020-03-20
EPI_ISL_535839	hCoV-19/Canada/QC-LSPQ-L00225894/2020|EPI_ISL_535839|2020-03-17	Canada	Human	2020-03-17
EPI_ISL_535905	hCoV-19/Canada/QC-LSPQ-L00229929/2020|EPI_ISL_535905|2020-03-19	Canada	Human	2020-03-19
EPI_ISL_535857	hCoV-19/Canada/QC-LSPQ-L00227094/2020|EPI_ISL_535857|2020-03-18	Canada	Human	2020-03-18
EPI_ISL_535972	hCoV-19/Canada/QC-LSPQ-L00232070/2020|EPI_ISL_535972|2020-03-22	Canada	Human	2020-03-22
EPI_ISL_535980	hCoV-19/Canada/QC-LSPQ-L00232148/2020|EPI_ISL_535980|2020-03-22	Canada	Human	2020-03-22
EPI_ISL_536096	hCoV-19/Canada/QC-LSPQ-L00235380/2020|EPI_ISL_536096|2020-03-24	Canada	Human	2020-03-24
EPI_ISL_536220	hCoV-19/Canada/QC-LSPQ-L00238803/2020|EPI_ISL_536220|2020-03-26	Canada	Human	2020-03-26
EPI_ISL_536241	hCoV-19/Canada/QC-LSPQ-L00239255/2020|EPI_ISL_536241|2020-03-26	Canada	Human	2020-03-26
EPI_ISL_536305	hCoV-19/Canada/QC-LSPQ-L00242033/2020|EPI_ISL_536305|2020-03-28	Canada	Human	2020-03-28
EPI_ISL_463918	hCoV-19/Canada/QC_AI9/2020|EPI_ISL_463918|2020-04-07	Canada	Human	2020-04-07
EPI_ISL_535973	hCoV-19/Canada/QC-LSPQ-L00232073/2020|EPI_ISL_535973|2020-03-22	Canada	Human	2020-03-22
EPI_ISL_450309	hCoV-19/Canada/Qc-L00241026/2020|EPI_ISL_450309|2020-03-27	Canada	Human	2020-03-27
EPI_ISL_536095	hCoV-19/Canada/QC-LSPQ-L00235378/2020|EPI_ISL_536095|2020-03-24	Canada	Human	2020-03-24
EPI_ISL_536092	hCoV-19/Canada/QC-LSPQ-L00235261/2020|EPI_ISL_536092|2020-03-24	Canada	Human	2020-03-24
EPI_ISL_536138	hCoV-19/Canada/QC-LSPQ-L00236573/2020|EPI_ISL_536138|2020-03-24	Canada	Human	2020-03-24
EPI_ISL_536249	hCoV-19/Canada/QC-LSPQ-L00239402/2020|EPI_ISL_536249|2020-03-24	Canada	Human	2020-03-24
EPI_ISL_536260	hCoV-19/Canada/QC-LSPQ-L00239991/2020|EPI_ISL_536260|2020-03-25	Canada	Human	2020-03-25
EPI_ISL_538328	hCoV-19/Canada/ON-OICR-SLB2796/2020|EPI_ISL_538328|2020-03-28	Canada	Human	2020-03-28
EPI_ISL_463979	hCoV-19/Canada/ON_MU-S306/2020|EPI_ISL_463979|2020-03-28	Canada	Human	2020-03-28
EPI_ISL_535927	hCoV-19/Canada/QC-LSPQ-L00230666/2020|EPI_ISL_535927|2020-03-21	Canada	Human	2020-03-21
EPI_ISL_535781	hCoV-19/Canada/QC-LSPQ-L00218472/2020|EPI_ISL_535781|2020-03-14	Canada	Human	2020-03-14
EPI_ISL_464012	hCoV-19/Canada/ON-UHTC_0047/2020|EPI_ISL_464012|2020-04-02	Canada	Human	2020-04-02
EPI_ISL_536393	hCoV-19/Canada/QC-LSPQ-L00244338/2020|EPI_ISL_536393|2020-03-31	Canada	Human	2020-03-31
EPI_ISL_536350	hCoV-19/Canada/QC-LSPQ-L00243222/2020|EPI_ISL_536350|2020-03-30	Canada	Human	2020-03-30
EPI_ISL_535925	hCoV-19/Canada/QC-LSPQ-L00230637/2020|EPI_ISL_535925|2020-03-21	Canada	Human	2020-03-21
EPI_ISL_463974	hCoV-19/Canada/ON_MU-S218/2020|EPI_ISL_463974|2020-03-26	Canada	Human	2020-03-26
EPI_ISL_536113	hCoV-19/Canada/QC-LSPQ-L00235866/2020|EPI_ISL_536113|2020-03-22	Canada	Human	2020-03-22
EPI_ISL_536325	hCoV-19/Canada/QC-LSPQ-L00242547/2020|EPI_ISL_536325|2020-03-29	Canada	Human	2020-03-29
EPI_ISL_535926	hCoV-19/Canada/QC-LSPQ-L00230647/2020|EPI_ISL_535926|2020-03-21	Canada	Human	2020-03-21
EPI_ISL_535875	hCoV-19/Canada/QC-LSPQ-L00228687/2020|EPI_ISL_535875|2020-03-20	Canada	Human	2020-03-20
EPI_ISL_536094	hCoV-19/Canada/QC-LSPQ-L00235295/2020|EPI_ISL_536094|2020-03-24	Canada	Human	2020-03-24
EPI_ISL_535791	hCoV-19/Canada/QC-LSPQ-L00219335/2020|EPI_ISL_535791|2020-03-14	Canada	Human	2020-03-14
EPI_ISL_535959	hCoV-19/Canada/QC-LSPQ-L00231634/2020|EPI_ISL_535959|2020-03-21	Canada	Human	2020-03-21
EPI_ISL_536201	hCoV-19/Canada/QC-LSPQ-L00237942/2020|EPI_ISL_536201|2020-03-25	Canada	Human	2020-03-25
EPI_ISL_535962	hCoV-19/Canada/QC-LSPQ-L00231779/2020|EPI_ISL_535962|2020-03-22	Canada	Human	2020-03-22
EPI_ISL_536077	hCoV-19/Canada/QC-LSPQ-L00234878/2020|EPI_ISL_536077|2020-03-24	Canada	Human	2020-03-24
EPI_ISL_535774	hCoV-19/Canada/QC-LSPQ-L00218308/2020|EPI_ISL_535774|2020-03-14	Canada	Human	2020-03-14
EPI_ISL_535799	hCoV-19/Canada/QC-LSPQ-L00220546/2020|EPI_ISL_535799|2020-03-15	Canada	Human	2020-03-15
EPI_ISL_535806	hCoV-19/Canada/QC-LSPQ-L00220933/2020|EPI_ISL_535806|2020-03-15	Canada	Human	2020-03-15
EPI_ISL_535865	hCoV-19/Canada/QC-LSPQ-L00227658/2020|EPI_ISL_535865|2020-03-19	Canada	Human	2020-03-19
EPI_ISL_535793	hCoV-19/Canada/QC-LSPQ-L00219533/2020|EPI_ISL_535793|2020-03-15	Canada	Human	2020-03-15
EPI_ISL_535808	hCoV-19/Canada/QC-LSPQ-L00221391/2020|EPI_ISL_535808|2020-03-13	Canada	Human	2020-03-13
EPI_ISL_418844	hCoV-19/Canada/BC_7493713/2020|EPI_ISL_418844|2020-03-12	Canada	Human	2020-03-12
EPI_ISL_479627	hCoV-19/Canada/NB-206/2020|EPI_ISL_479627|2020-03-27	Canada	Human	2020-03-27
EPI_ISL_536056	hCoV-19/Canada/QC-LSPQ-L00234533/2020|EPI_ISL_536056|2020-03-23	Canada	Human	2020-03-23
EPI_ISL_536282	hCoV-19/Canada/QC-LSPQ-L00241444/2020|EPI_ISL_536282|2020-03-27	Canada	Human	2020-03-27
EPI_ISL_535992	hCoV-19/Canada/QC-LSPQ-L00232614/2020|EPI_ISL_535992|2020-03-22	Canada	Human	2020-03-22
EPI_ISL_465703	hCoV-19/Canada/Qc-L00241349/2020|EPI_ISL_465703|2020-03-27	Canada	Human	2020-03-27
EPI_ISL_536057	hCoV-19/Canada/QC-LSPQ-L00234537/2020|EPI_ISL_536057|2020-03-23	Canada	Human	2020-03-23
EPI_ISL_536182	hCoV-19/Canada/QC-LSPQ-L00237490/2020|EPI_ISL_536182|2020-03-25	Canada	Human	2020-03-25
EPI_ISL_536281	hCoV-19/Canada/QC-LSPQ-L00241439/2020|EPI_ISL_536281|2020-03-27	Canada	Human	2020-03-27
EPI_ISL_536280	hCoV-19/Canada/QC-LSPQ-L00241435/2020|EPI_ISL_536280|2020-03-27	Canada	Human	2020-03-27
EPI_ISL_536286	hCoV-19/Canada/QC-LSPQ-L00241648/2020|EPI_ISL_536286|2020-03-28	Canada	Human	2020-03-28
EPI_ISL_469234	hCoV-19/Canada/NL_95/2020|EPI_ISL_469234|2020-03-22	Canada	Human	2020-03-22
EPI_ISL_469236	hCoV-19/Canada/NL_97/2020|EPI_ISL_469236|2020-03-22	Canada	Human	2020-03-22
EPI_ISL_536029	hCoV-19/Canada/QC-LSPQ-L00233585/2020|EPI_ISL_536029|2020-03-23	Canada	Human	2020-03-23
EPI_ISL_535891	hCoV-19/Canada/QC-LSPQ-L00229363/2020|EPI_ISL_535891|2020-03-20	Canada	Human	2020-03-20
EPI_ISL_535945	hCoV-19/Canada/QC-LSPQ-L00231156/2020|EPI_ISL_535945|2020-03-21	Canada	Human	2020-03-21
EPI_ISL_450304	hCoV-19/Canada/Qc-L00240652/2020|EPI_ISL_450304|2020-03-27	Canada	Human	2020-03-27
EPI_ISL_536230	hCoV-19/Canada/QC-LSPQ-L00239009/2020|EPI_ISL_536230|2020-03-22	Canada	Human	2020-03-22
EPI_ISL_535981	hCoV-19/Canada/QC-LSPQ-L00232187/2020|EPI_ISL_535981|2020-03-22	Canada	Human	2020-03-22
EPI_ISL_535990	hCoV-19/Canada/QC-LSPQ-L00232603/2020|EPI_ISL_535990|2020-03-22	Canada	Human	2020-03-22
EPI_ISL_536322	hCoV-19/Canada/QC-LSPQ-L00242487/2020|EPI_ISL_536322|2020-03-29	Canada	Human	2020-03-29
EPI_ISL_536323	hCoV-19/Canada/QC-LSPQ-L00242505/2020|EPI_ISL_536323|2020-03-29	Canada	Human	2020-03-29
EPI_ISL_536173	hCoV-19/Canada/QC-LSPQ-L00237312/2020|EPI_ISL_536173|2020-03-25	Canada	Human	2020-03-25
EPI_ISL_535767	hCoV-19/Canada/QC-LSPQ-L00217831/2020|EPI_ISL_535767|2020-03-13	Canada	Human	2020-03-13
EPI_ISL_535768	hCoV-19/Canada/QC-LSPQ-L00217833/2020|EPI_ISL_535768|2020-03-13	Canada	Human	2020-03-13
EPI_ISL_535805	hCoV-19/Canada/QC-LSPQ-L00220897/2020|EPI_ISL_535805|2020-03-14	Canada	Human	2020-03-14
EPI_ISL_535874	hCoV-19/Canada/QC-LSPQ-L00228636/2020|EPI_ISL_535874|2020-03-20	Canada	Human	2020-03-20
EPI_ISL_536039	hCoV-19/Canada/QC-LSPQ-L00233793/2020|EPI_ISL_536039|2020-03-23	Canada	Human	2020-03-23
EPI_ISL_429806	hCoV-19/Canada/NB_1/2020|EPI_ISL_429806|2020-03-09	Canada	Human	2020-03-09
EPI_ISL_535735	hCoV-19/Canada/QC-LSPQ-L00215711/2020|EPI_ISL_535735|2020-03-12	Canada	Human	2020-03-12
EPI_ISL_429811	hCoV-19/Canada/NB_21/2020|EPI_ISL_429811|2020-03-12	Canada	Human	2020-03-12
EPI_ISL_535974	hCoV-19/Canada/QC-LSPQ-L00232080/2020|EPI_ISL_535974|2020-03-22	Canada	Human	2020-03-22
EPI_ISL_536251	hCoV-19/Canada/QC-LSPQ-L00239412/2020|EPI_ISL_536251|2020-03-24	Canada	Human	2020-03-24
EPI_ISL_536032	hCoV-19/Canada/QC-LSPQ-L00233681/2020|EPI_ISL_536032|2020-03-23	Canada	Human	2020-03-23
EPI_ISL_536088	hCoV-19/Canada/QC-LSPQ-L00235136/2020|EPI_ISL_536088|2020-03-24	Canada	Human	2020-03-24
EPI_ISL_536300	hCoV-19/Canada/QC-LSPQ-L00241965/2020|EPI_ISL_536300|2020-03-28	Canada	Human	2020-03-28
EPI_ISL_536240	hCoV-19/Canada/QC-LSPQ-L00239249/2020|EPI_ISL_536240|2020-03-26	Canada	Human	2020-03-26
EPI_ISL_444495	hCoV-19/Canada/QC_AA3/2020|EPI_ISL_444495|2020-04-05	Canada	Human	2020-04-05
EPI_ISL_476511	hCoV-19/Canada/QC_AQ3/2020|EPI_ISL_476511|2020-04-03	Canada	Human	2020-04-03
EPI_ISL_463946	hCoV-19/Canada/QC_AU7/2020|EPI_ISL_463946|2020-04-03	Canada	Human	2020-04-03
EPI_ISL_476513	hCoV-19/Canada/QC_AS5/2020|EPI_ISL_476513|2020-04-05	Canada	Human	2020-04-05
EPI_ISL_463909	hCoV-19/Canada/QC_AF1/2020|EPI_ISL_463909|2020-04-07	Canada	Human	2020-04-07
EPI_ISL_515222	hCoV-19/Canada/QC_AN9/2020|EPI_ISL_515222|2020-04-07	Canada	Human	2020-04-07
EPI_ISL_463954	hCoV-19/Canada/QC_AY1/2020|EPI_ISL_463954|2020-04-12	Canada	Human	2020-04-12
EPI_ISL_463922	hCoV-19/Canada/QC_AO7/2020|EPI_ISL_463922|2020-04-09	Canada	Human	2020-04-09
EPI_ISL_515237	hCoV-19/Canada/QC_AZ6/2020|EPI_ISL_515237|2020-04-14	Canada	Human	2020-04-14
EPI_ISL_465688	hCoV-19/Canada/Qc-L00240846/2020|EPI_ISL_465688|2020-03-27	Canada	Human	2020-03-27
EPI_ISL_465689	hCoV-19/Canada/Qc-L00240851/2020|EPI_ISL_465689|2020-03-27	Canada	Human	2020-03-27
EPI_ISL_463905	hCoV-19/Canada/QC_AE4/2020|EPI_ISL_463905|2020-04-08	Canada	Human	2020-04-08
EPI_ISL_476508	hCoV-19/Canada/QC_AM1/2020|EPI_ISL_476508|2020-04-09	Canada	Human	2020-04-09
EPI_ISL_463968	hCoV-19/Canada/QC_BC5/2020|EPI_ISL_463968|2020-04-09	Canada	Human	2020-04-09
EPI_ISL_535996	hCoV-19/Canada/QC-LSPQ-L00232810/2020|EPI_ISL_535996|2020-03-23	Canada	Human	2020-03-23
EPI_ISL_536033	hCoV-19/Canada/QC-LSPQ-L00233683/2020|EPI_ISL_536033|2020-03-23	Canada	Human	2020-03-23
EPI_ISL_536250	hCoV-19/Canada/QC-LSPQ-L00239407/2020|EPI_ISL_536250|2020-03-24	Canada	Human	2020-03-24
EPI_ISL_450311	hCoV-19/Canada/Qc-L00241168/2020|EPI_ISL_450311|2020-03-27	Canada	Human	2020-03-27
EPI_ISL_536001	hCoV-19/Canada/QC-LSPQ-L00232925/2020|EPI_ISL_536001|2020-03-23	Canada	Human	2020-03-23
EPI_ISL_535999	hCoV-19/Canada/QC-LSPQ-L00232866/2020|EPI_ISL_535999|2020-03-22	Canada	Human	2020-03-22
EPI_ISL_536030	hCoV-19/Canada/QC-LSPQ-L00233633/2020|EPI_ISL_536030|2020-03-23	Canada	Human	2020-03-23
EPI_ISL_536037	hCoV-19/Canada/QC-LSPQ-L00233721/2020|EPI_ISL_536037|2020-03-23	Canada	Human	2020-03-23
EPI_ISL_536246	hCoV-19/Canada/QC-LSPQ-L00239391/2020|EPI_ISL_536246|2020-03-24	Canada	Human	2020-03-24
EPI_ISL_476498	hCoV-19/Canada/QC_AA4/2020|EPI_ISL_476498|2020-04-05	Canada	Human	2020-04-05
EPI_ISL_515235	hCoV-19/Canada/QC_AY6/2020|EPI_ISL_515235|2020-04-07	Canada	Human	2020-04-07
EPI_ISL_476499	hCoV-19/Canada/QC_AC9/2020|EPI_ISL_476499|2020-04-06	Canada	Human	2020-04-06
EPI_ISL_463908	hCoV-19/Canada/QC_AE9/2020|EPI_ISL_463908|2020-04-06	Canada	Human	2020-04-06
EPI_ISL_463913	hCoV-19/Canada/QC_AG4/2020|EPI_ISL_463913|2020-04-11	Canada	Human	2020-04-11
EPI_ISL_515244	hCoV-19/Canada/QC_BB9/2020|EPI_ISL_515244|2020-04-13	Canada	Human	2020-04-13
EPI_ISL_476501	hCoV-19/Canada/QC_AD7/2020|EPI_ISL_476501|2020-04-04	Canada	Human	2020-04-04
EPI_ISL_515209	hCoV-19/Canada/QC_AK6/2020|EPI_ISL_515209|2020-04-17	Canada	Human	2020-04-17
EPI_ISL_515210	hCoV-19/Canada/QC_AK9/2020|EPI_ISL_515210|2020-04-17	Canada	Human	2020-04-17
EPI_ISL_463920	hCoV-19/Canada/QC_AO3/2020|EPI_ISL_463920|2020-04-09	Canada	Human	2020-04-09
EPI_ISL_515230	hCoV-19/Canada/QC_AU6/2020|EPI_ISL_515230|2020-04-05	Canada	Human	2020-04-05
EPI_ISL_463929	hCoV-19/Canada/QC_AQ5/2020|EPI_ISL_463929|2020-04-03	Canada	Human	2020-04-03
EPI_ISL_463963	hCoV-19/Canada/QC_BA6/2020|EPI_ISL_463963|2020-04-13	Canada	Human	2020-04-13
EPI_ISL_463910	hCoV-19/Canada/QC_AF2/2020|EPI_ISL_463910|2020-04-05	Canada	Human	2020-04-05
EPI_ISL_463933	hCoV-19/Canada/QC_AR6/2020|EPI_ISL_463933|2020-04-01	Canada	Human	2020-04-01
EPI_ISL_536386	hCoV-19/Canada/QC-LSPQ-L00243994/2020|EPI_ISL_536386|2020-03-31	Canada	Human	2020-03-31
EPI_ISL_450314	hCoV-19/Canada/Qc-L00241208/2020|EPI_ISL_450314|2020-03-27	Canada	Human	2020-03-27
EPI_ISL_429816	hCoV-19/Canada/NB_35/2020|EPI_ISL_429816|2020-03-14	Canada	Human	2020-03-14
EPI_ISL_450639	hCoV-19/Canada/QC-AJ7/2020|EPI_ISL_450639|2020-04-11	Canada	Human	2020-04-11
EPI_ISL_515234	hCoV-19/Canada/QC_AX3/2020|EPI_ISL_515234|2020-04-09	Canada	Human	2020-04-09
EPI_ISL_476505	hCoV-19/Canada/QC_AI6/2020|EPI_ISL_476505|2020-04-08	Canada	Human	2020-04-08
EPI_ISL_463917	hCoV-19/Canada/QC_AI5/2020|EPI_ISL_463917|2020-04-09	Canada	Human	2020-04-09
EPI_ISL_463903	hCoV-19/Canada/QC_AC4/2020|EPI_ISL_463903|2020-04-04	Canada	Human	2020-04-04
EPI_ISL_536159	hCoV-19/Canada/QC-LSPQ-L00237080/2020|EPI_ISL_536159|2020-03-25	Canada	Human	2020-03-25
EPI_ISL_515228	hCoV-19/Canada/QC_AT4/2020|EPI_ISL_515228|2020-04-04	Canada	Human	2020-04-04
EPI_ISL_536270	hCoV-19/Canada/QC-LSPQ-L00240414/2020|EPI_ISL_536270|2020-03-27	Canada	Human	2020-03-27
EPI_ISL_536284	hCoV-19/Canada/QC-LSPQ-L00241602/2020|EPI_ISL_536284|2020-03-28	Canada	Human	2020-03-28
EPI_ISL_463914	hCoV-19/Canada/QC_AH2/2020|EPI_ISL_463914|2020-04-13	Canada	Human	2020-04-13
EPI_ISL_515203	hCoV-19/Canada/QC_AG2/2020|EPI_ISL_515203|2020-04-11	Canada	Human	2020-04-11
EPI_ISL_463957	hCoV-19/Canada/QC_AY9/2020|EPI_ISL_463957|2020-04-11	Canada	Human	2020-04-11
EPI_ISL_515212	hCoV-19/Canada/QC_AL4/2020|EPI_ISL_515212|2020-04-18	Canada	Human	2020-04-18
EPI_ISL_463953	hCoV-19/Canada/QC_AX6/2020|EPI_ISL_463953|2020-04-13	Canada	Human	2020-04-13
EPI_ISL_515224	hCoV-19/Canada/QC_AP4/2020|EPI_ISL_515224|2020-04-18	Canada	Human	2020-04-18
EPI_ISL_482473	hCoV-19/Canada/NB_56/2020|EPI_ISL_482473|2020-03-15	Canada	Human	2020-03-15
EPI_ISL_538365	hCoV-19/Canada/ON-OICR-SLB2844/2020|EPI_ISL_538365|2020-04-03	Canada	Human	2020-04-03
EPI_ISL_476502	hCoV-19/Canada/QC_AG3/2020|EPI_ISL_476502|2020-04-08	Canada	Human	2020-04-08
EPI_ISL_463961	hCoV-19/Canada/QC_AZ9/2020|EPI_ISL_463961|2020-04-14	Canada	Human	2020-04-14
EPI_ISL_515216	hCoV-19/Canada/QC_AM8/2020|EPI_ISL_515216|2020-04-09	Canada	Human	2020-04-09
EPI_ISL_515241	hCoV-19/Canada/QC_BB3/2020|EPI_ISL_515241|2020-04-14	Canada	Human	2020-04-14
EPI_ISL_515243	hCoV-19/Canada/QC_BB6/2020|EPI_ISL_515243|2020-04-11	Canada	Human	2020-04-11
EPI_ISL_536388	hCoV-19/Canada/QC-LSPQ-L00244068/2020|EPI_ISL_536388|2020-03-31	Canada	Human	2020-03-31
EPI_ISL_536234	hCoV-19/Canada/QC-LSPQ-L00239134/2020|EPI_ISL_536234|2020-03-26	Canada	Human	2020-03-26
EPI_ISL_536367	hCoV-19/Canada/QC-LSPQ-L00243608/2020|EPI_ISL_536367|2020-03-30	Canada	Human	2020-03-30
EPI_ISL_463948	hCoV-19/Canada/QC_AU9/2020|EPI_ISL_463948|2020-04-06	Canada	Human	2020-04-06
EPI_ISL_463941	hCoV-19/Canada/QC_AT6/2020|EPI_ISL_463941|2020-04-06	Canada	Human	2020-04-06
EPI_ISL_535967	hCoV-19/Canada/QC-LSPQ-L00231966/2020|EPI_ISL_535967|2020-03-22	Canada	Human	2020-03-22
EPI_ISL_536215	hCoV-19/Canada/QC-LSPQ-L00238722/2020|EPI_ISL_536215|2020-03-26	Canada	Human	2020-03-26
EPI_ISL_536216	hCoV-19/Canada/QC-LSPQ-L00238725/2020|EPI_ISL_536216|2020-03-26	Canada	Human	2020-03-26
EPI_ISL_536391	hCoV-19/Canada/QC-LSPQ-L00244197/2020|EPI_ISL_536391|2020-03-31	Canada	Human	2020-03-31
EPI_ISL_450305	hCoV-19/Canada/Qc-L00240685/2020|EPI_ISL_450305|2020-03-27	Canada	Human	2020-03-27
EPI_ISL_536224	hCoV-19/Canada/QC-LSPQ-L00238862/2020|EPI_ISL_536224|2020-03-26	Canada	Human	2020-03-26
EPI_ISL_463930	hCoV-19/Canada/QC_AQ6/2020|EPI_ISL_463930|2020-04-02	Canada	Human	2020-04-02
EPI_ISL_536195	hCoV-19/Canada/QC-LSPQ-L00237841/2020|EPI_ISL_536195|2020-03-25	Canada	Human	2020-03-25
EPI_ISL_536196	hCoV-19/Canada/QC-LSPQ-L00237878/2020|EPI_ISL_536196|2020-03-25	Canada	Human	2020-03-25
EPI_ISL_536397	hCoV-19/Canada/QC-LSPQ-L00244359/2020|EPI_ISL_536397|2020-03-31	Canada	Human	2020-03-31
EPI_ISL_536180	hCoV-19/Canada/QC-LSPQ-L00237419/2020|EPI_ISL_536180|2020-03-25	Canada	Human	2020-03-25
EPI_ISL_536219	hCoV-19/Canada/QC-LSPQ-L00238797/2020|EPI_ISL_536219|2020-03-26	Canada	Human	2020-03-26
EPI_ISL_463940	hCoV-19/Canada/QC_AT3/2020|EPI_ISL_463940|2020-03-31	Canada	Human	2020-03-31
EPI_ISL_536379	hCoV-19/Canada/QC-LSPQ-L00243797/2020|EPI_ISL_536379|2020-03-31	Canada	Human	2020-03-31
EPI_ISL_515197	hCoV-19/Canada/QC_AA1/2020|EPI_ISL_515197|2020-04-05	Canada	Human	2020-04-05
EPI_ISL_515225	hCoV-19/Canada/QC_AQ8/2020|EPI_ISL_515225|2020-04-06	Canada	Human	2020-04-06
EPI_ISL_463965	hCoV-19/Canada/QC_BB7/2020|EPI_ISL_463965|2020-04-13	Canada	Human	2020-04-13
EPI_ISL_476506	hCoV-19/Canada/QC_AJ8/2020|EPI_ISL_476506|2020-04-08	Canada	Human	2020-04-08
EPI_ISL_515233	hCoV-19/Canada/QC_AW7/2020|EPI_ISL_515233|2020-04-13	Canada	Human	2020-04-13
EPI_ISL_515211	hCoV-19/Canada/QC_AL3/2020|EPI_ISL_515211|2020-04-07	Canada	Human	2020-04-07
EPI_ISL_476507	hCoV-19/Canada/QC_AK1/2020|EPI_ISL_476507|2020-04-11	Canada	Human	2020-04-11
EPI_ISL_476510	hCoV-19/Canada/QC_AP8/2020|EPI_ISL_476510|2020-04-07	Canada	Human	2020-04-07
EPI_ISL_515214	hCoV-19/Canada/QC_AM4/2020|EPI_ISL_515214|2020-04-09	Canada	Human	2020-04-09
EPI_ISL_463928	hCoV-19/Canada/QC_AQ4/2020|EPI_ISL_463928|2020-04-01	Canada	Human	2020-04-01
EPI_ISL_463923	hCoV-19/Canada/QC_AO9/2020|EPI_ISL_463923|2020-04-09	Canada	Human	2020-04-09
EPI_ISL_515229	hCoV-19/Canada/QC_AU3/2020|EPI_ISL_515229|2020-04-05	Canada	Human	2020-04-05
EPI_ISL_515245	hCoV-19/Canada/QC_BC6/2020|EPI_ISL_515245|2020-04-11	Canada	Human	2020-04-11
EPI_ISL_450302	hCoV-19/Canada/Qc-L00240556/2020|EPI_ISL_450302|2020-03-27	Canada	Human	2020-03-27
EPI_ISL_418811	hCoV-19/Canada/NB_6/2020|EPI_ISL_418811|2020-03-12	Canada	Human	2020-03-12
EPI_ISL_535914	hCoV-19/Canada/QC-LSPQ-L00230315/2020|EPI_ISL_535914|2020-03-21	Canada	Human	2020-03-21
EPI_ISL_536000	hCoV-19/Canada/QC-LSPQ-L00232917/2020|EPI_ISL_536000|2020-03-23	Canada	Human	2020-03-23
EPI_ISL_463931	hCoV-19/Canada/QC_AR3/2020|EPI_ISL_463931|2020-04-04	Canada	Human	2020-04-04
EPI_ISL_463936	hCoV-19/Canada/QC_AS4/2020|EPI_ISL_463936|2020-04-02	Canada	Human	2020-04-02
EPI_ISL_536257	hCoV-19/Canada/QC-LSPQ-L00239865/2020|EPI_ISL_536257|2020-03-26	Canada	Human	2020-03-26
EPI_ISL_465701	hCoV-19/Canada/Qc-L00241251/2020|EPI_ISL_465701|2020-03-27	Canada	Human	2020-03-27
EPI_ISL_450313	hCoV-19/Canada/Qc-L00241205/2020|EPI_ISL_450313|2020-03-27	Canada	Human	2020-03-27
EPI_ISL_536110	hCoV-19/Canada/QC-LSPQ-L00235815/2020|EPI_ISL_536110|2020-03-24	Canada	Human	2020-03-24
EPI_ISL_536290	hCoV-19/Canada/QC-LSPQ-L00241782/2020|EPI_ISL_536290|2020-03-28	Canada	Human	2020-03-28
EPI_ISL_444500	hCoV-19/Canada/QC_AB2/2020|EPI_ISL_444500|2020-04-07	Canada	Human	2020-04-07
EPI_ISL_463904	hCoV-19/Canada/QC_AC6.1/2020|EPI_ISL_463904|2020-04-05	Canada	Human	2020-04-05
EPI_ISL_536183	hCoV-19/Canada/QC-LSPQ-L00237503/2020|EPI_ISL_536183|2020-03-25	Canada	Human	2020-03-25
EPI_ISL_536369	hCoV-19/Canada/QC-LSPQ-L00243673/2020|EPI_ISL_536369|2020-03-31	Canada	Human	2020-03-31
EPI_ISL_535722	hCoV-19/Canada/QC-LSPQ-L00213981/2020|EPI_ISL_535722|2020-03-10	Canada	Human	2020-03-10
EPI_ISL_535726	hCoV-19/Canada/QC-LSPQ-L00214237/2020|EPI_ISL_535726|2020-03-11	Canada	Human	2020-03-11
EPI_ISL_536128	hCoV-19/Canada/QC-LSPQ-L00236403/2020|EPI_ISL_536128|2020-03-24	Canada	Human	2020-03-24
EPI_ISL_535748	hCoV-19/Canada/QC-LSPQ-L00216432/2020|EPI_ISL_535748|2020-03-12	Canada	Human	2020-03-12
EPI_ISL_535717	hCoV-19/Canada/QC-LSPQ-L00212401/2020|EPI_ISL_535717|2020-03-01	Canada	Human	2020-03-01
EPI_ISL_418813	hCoV-19/Canada/MB_10/2020|EPI_ISL_418813|2020-03-13	Canada	Human	2020-03-13
EPI_ISL_459866	hCoV-19/Canada/ON_QGLO-01/2020|EPI_ISL_459866|2020-03-18	Canada	Human	2020-03-18
EPI_ISL_535798	hCoV-19/Canada/QC-LSPQ-L00220369/2020|EPI_ISL_535798|2020-03-15	Canada	Human	2020-03-15
EPI_ISL_535752	hCoV-19/Canada/QC-LSPQ-L00216731/2020|EPI_ISL_535752|2020-03-13	Canada	Human	2020-03-13
EPI_ISL_538345	hCoV-19/Canada/ON-OICR-SLB2817/2020|EPI_ISL_538345|2020-04-02	Canada	Human	2020-04-02
EPI_ISL_459872	hCoV-19/Canada/ON_QGLO-012/2020|EPI_ISL_459872|2020-03-26	Canada	Human	2020-03-26
EPI_ISL_535916	hCoV-19/Canada/QC-LSPQ-L00230351/2020|EPI_ISL_535916|2020-03-21	Canada	Human	2020-03-21
EPI_ISL_538324	hCoV-19/Canada/ON-OICR-SLB2790/2020|EPI_ISL_538324|2020-03-25	Canada	Human	2020-03-25
EPI_ISL_465702	hCoV-19/Canada/Qc-L00241319/2020|EPI_ISL_465702|2020-03-27	Canada	Human	2020-03-27
EPI_ISL_535796	hCoV-19/Canada/QC-LSPQ-L00219966/2020|EPI_ISL_535796|2020-03-15	Canada	Human	2020-03-15
EPI_ISL_536005	hCoV-19/Canada/QC-LSPQ-L00232955/2020|EPI_ISL_536005|2020-03-22	Canada	Human	2020-03-22
EPI_ISL_535817	hCoV-19/Canada/QC-LSPQ-L00222575/2020|EPI_ISL_535817|2020-03-15	Canada	Human	2020-03-15
EPI_ISL_535832	hCoV-19/Canada/QC-LSPQ-L00225515/2020|EPI_ISL_535832|2020-03-17	Canada	Human	2020-03-17
EPI_ISL_536004	hCoV-19/Canada/QC-LSPQ-L00232952/2020|EPI_ISL_536004|2020-03-23	Canada	Human	2020-03-23
EPI_ISL_465681	hCoV-19/Canada/Qc-L00240642/2020|EPI_ISL_465681|2020-03-27	Canada	Human	2020-03-27
EPI_ISL_536044	hCoV-19/Canada/QC-LSPQ-L00233867/2020|EPI_ISL_536044|2020-03-23	Canada	Human	2020-03-23
EPI_ISL_536073	hCoV-19/Canada/QC-LSPQ-L00234865/2020|EPI_ISL_536073|2020-03-22	Canada	Human	2020-03-22
EPI_ISL_479628	hCoV-19/Canada/NB-209/2020|EPI_ISL_479628|2020-03-29	Canada	Human	2020-03-29
EPI_ISL_479646	hCoV-19/Canada/NB-233/2020|EPI_ISL_479646|2020-03-24	Canada	Human	2020-03-24
EPI_ISL_481745	hCoV-19/Canada/NB_247/2020|EPI_ISL_481745|2020-03-31	Canada	Human	2020-03-31
EPI_ISL_536292	hCoV-19/Canada/QC-LSPQ-L00241900/2020|EPI_ISL_536292|2020-03-28	Canada	Human	2020-03-28
EPI_ISL_536297	hCoV-19/Canada/QC-LSPQ-L00241945/2020|EPI_ISL_536297|2020-03-28	Canada	Human	2020-03-28
EPI_ISL_479650	hCoV-19/Canada/NB-237/2020|EPI_ISL_479650|2020-03-31	Canada	Human	2020-03-31
EPI_ISL_535902	hCoV-19/Canada/QC-LSPQ-L00229741/2020|EPI_ISL_535902|2020-03-21	Canada	Human	2020-03-21
EPI_ISL_538348	hCoV-19/Canada/ON-OICR-SLB2820/2020|EPI_ISL_538348|2020-04-02	Canada	Human	2020-04-02
EPI_ISL_538349	hCoV-19/Canada/ON-OICR-SLB2821/2020|EPI_ISL_538349|2020-04-02	Canada	Human	2020-04-02
EPI_ISL_536360	hCoV-19/Canada/QC-LSPQ-L00243347/2020|EPI_ISL_536360|2020-03-30	Canada	Human	2020-03-30
EPI_ISL_464036	hCoV-19/Canada/ON-UHTC_0050/2020|EPI_ISL_464036|2020-04-08	Canada	Human	2020-04-08
EPI_ISL_535886	hCoV-19/Canada/QC-LSPQ-L00229172/2020|EPI_ISL_535886|2020-03-20	Canada	Human	2020-03-20
EPI_ISL_535888	hCoV-19/Canada/QC-LSPQ-L00229288/2020|EPI_ISL_535888|2020-03-20	Canada	Human	2020-03-20
EPI_ISL_479638	hCoV-19/Canada/NB-222/2020|EPI_ISL_479638|2020-03-25	Canada	Human	2020-03-25
EPI_ISL_481758	hCoV-19/Canada/NB_277/2020|EPI_ISL_481758|2020-04-13	Canada	Human	2020-04-13
EPI_ISL_536115	hCoV-19/Canada/QC-LSPQ-L00235965/2020|EPI_ISL_536115|2020-03-23	Canada	Human	2020-03-23
EPI_ISL_536199	hCoV-19/Canada/QC-LSPQ-L00237888/2020|EPI_ISL_536199|2020-03-25	Canada	Human	2020-03-25
EPI_ISL_538386	hCoV-19/Canada/ON-OICR-SLB2869/2020|EPI_ISL_538386|2020-04-11	Canada	Human	2020-04-11
EPI_ISL_536370	hCoV-19/Canada/QC-LSPQ-L00243675/2020|EPI_ISL_536370|2020-03-31	Canada	Human	2020-03-31
EPI_ISL_535737	hCoV-19/Canada/QC-LSPQ-L00215798/2020|EPI_ISL_535737|2020-03-12	Canada	Human	2020-03-12
EPI_ISL_535807	hCoV-19/Canada/QC-LSPQ-L00221340/2020|EPI_ISL_535807|2020-03-15	Canada	Human	2020-03-15
EPI_ISL_535773	hCoV-19/Canada/QC-LSPQ-L00218269/2020|EPI_ISL_535773|2020-03-14	Canada	Human	2020-03-14
EPI_ISL_535775	hCoV-19/Canada/QC-LSPQ-L00218310/2020|EPI_ISL_535775|2020-03-14	Canada	Human	2020-03-14
EPI_ISL_535772	hCoV-19/Canada/QC-LSPQ-L00218268/2020|EPI_ISL_535772|2020-03-14	Canada	Human	2020-03-14
EPI_ISL_479637	hCoV-19/Canada/NB-221/2020|EPI_ISL_479637|2020-03-26	Canada	Human	2020-03-26
EPI_ISL_538330	hCoV-19/Canada/ON-OICR-SLB2798/2020|EPI_ISL_538330|2020-03-28	Canada	Human	2020-03-28
EPI_ISL_465679	hCoV-19/Canada/Qc-L00240569/2020|EPI_ISL_465679|2020-03-27	Canada	Human	2020-03-27
EPI_ISL_464047	hCoV-19/Canada/ON-UHTC_0036/2020|EPI_ISL_464047|2020-04-06	Canada	Human	2020-04-06
EPI_ISL_536340	hCoV-19/Canada/QC-LSPQ-L00242900/2020|EPI_ISL_536340|2020-03-30	Canada	Human	2020-03-30
EPI_ISL_536090	hCoV-19/Canada/QC-LSPQ-L00235218/2020|EPI_ISL_536090|2020-03-24	Canada	Human	2020-03-24
EPI_ISL_536339	hCoV-19/Canada/QC-LSPQ-L00242891/2020|EPI_ISL_536339|2020-03-30	Canada	Human	2020-03-30
EPI_ISL_463976	hCoV-19/Canada/ON_MU-S284/2020|EPI_ISL_463976|2020-03-28	Canada	Human	2020-03-28
EPI_ISL_535921	hCoV-19/Canada/QC-LSPQ-L00230482/2020|EPI_ISL_535921|2020-03-22	Canada	Human	2020-03-22
EPI_ISL_463977	hCoV-19/Canada/ON_MU-S29/2020|EPI_ISL_463977|2020-03-16	Canada	Human	2020-03-16
EPI_ISL_535910	hCoV-19/Canada/QC-LSPQ-L00230110/2020|EPI_ISL_535910|2020-03-21	Canada	Human	2020-03-21
EPI_ISL_536104	hCoV-19/Canada/QC-LSPQ-L00235639/2020|EPI_ISL_536104|2020-03-24	Canada	Human	2020-03-24
EPI_ISL_536296	hCoV-19/Canada/QC-LSPQ-L00241924/2020|EPI_ISL_536296|2020-03-28	Canada	Human	2020-03-28
EPI_ISL_536298	hCoV-19/Canada/QC-LSPQ-L00241948/2020|EPI_ISL_536298|2020-03-28	Canada	Human	2020-03-28
EPI_ISL_538382	hCoV-19/Canada/ON-OICR-SLB2865/2020|EPI_ISL_538382|2020-04-10	Canada	Human	2020-04-10
EPI_ISL_538383	hCoV-19/Canada/ON-OICR-SLB2866/2020|EPI_ISL_538383|2020-04-10	Canada	Human	2020-04-10
EPI_ISL_538384	hCoV-19/Canada/ON-OICR-SLB2867/2020|EPI_ISL_538384|2020-04-10	Canada	Human	2020-04-10
EPI_ISL_536108	hCoV-19/Canada/QC-LSPQ-L00235800/2020|EPI_ISL_536108|2020-03-23	Canada	Human	2020-03-23
EPI_ISL_535994	hCoV-19/Canada/QC-LSPQ-L00232723/2020|EPI_ISL_535994|2020-03-22	Canada	Human	2020-03-22
EPI_ISL_535756	hCoV-19/Canada/QC-LSPQ-L00217024/2020|EPI_ISL_535756|2020-03-13	Canada	Human	2020-03-13
EPI_ISL_536124	hCoV-19/Canada/QC-LSPQ-L00236367/2020|EPI_ISL_536124|2020-03-24	Canada	Human	2020-03-24
EPI_ISL_536131	hCoV-19/Canada/QC-LSPQ-L00236439/2020|EPI_ISL_536131|2020-03-24	Canada	Human	2020-03-24
EPI_ISL_463919	hCoV-19/Canada/QC_AK5/2020|EPI_ISL_463919|2020-04-08	Canada	Human	2020-04-08
EPI_ISL_536130	hCoV-19/Canada/QC-LSPQ-L00236430/2020|EPI_ISL_536130|2020-03-24	Canada	Human	2020-03-24
EPI_ISL_536383	hCoV-19/Canada/QC-LSPQ-L00243875/2020|EPI_ISL_536383|2020-03-31	Canada	Human	2020-03-31
EPI_ISL_481752	hCoV-19/Canada/NB_261/2020|EPI_ISL_481752|2020-04-05	Canada	Human	2020-04-05
EPI_ISL_481754	hCoV-19/Canada/NB_264/2020|EPI_ISL_481754|2020-04-07	Canada	Human	2020-04-07
EPI_ISL_526275	hCoV-19/Canada/ON-UHTC_0139/2020|EPI_ISL_526275|2020-05-31	Canada	Human	2020-05-31
EPI_ISL_536127	hCoV-19/Canada/QC-LSPQ-L00236396/2020|EPI_ISL_536127|2020-03-24	Canada	Human	2020-03-24
EPI_ISL_479647	hCoV-19/Canada/NB-234/2020|EPI_ISL_479647|2020-03-25	Canada	Human	2020-03-25
EPI_ISL_535743	hCoV-19/Canada/QC-LSPQ-L00215981/2020|EPI_ISL_535743|2020-03-12	Canada	Human	2020-03-12
EPI_ISL_535723	hCoV-19/Canada/QC-LSPQ-L00214023/2020|EPI_ISL_535723|2020-03-10	Canada	Human	2020-03-10
EPI_ISL_535724	hCoV-19/Canada/QC-LSPQ-L00214050/2020|EPI_ISL_535724|2020-03-10	Canada	Human	2020-03-10
EPI_ISL_535763	hCoV-19/Canada/QC-LSPQ-L00217534/2020|EPI_ISL_535763|2020-03-13	Canada	Human	2020-03-13
EPI_ISL_535742	hCoV-19/Canada/QC-LSPQ-L00215977/2020|EPI_ISL_535742|2020-03-12	Canada	Human	2020-03-12
EPI_ISL_535794	hCoV-19/Canada/QC-LSPQ-L00219618/2020|EPI_ISL_535794|2020-03-14	Canada	Human	2020-03-14
EPI_ISL_536051	hCoV-19/Canada/QC-LSPQ-L00234333/2020|EPI_ISL_536051|2020-03-23	Canada	Human	2020-03-23
EPI_ISL_536291	hCoV-19/Canada/QC-LSPQ-L00241862/2020|EPI_ISL_536291|2020-03-28	Canada	Human	2020-03-28
EPI_ISL_535727	hCoV-19/Canada/QC-LSPQ-L00214488/2020|EPI_ISL_535727|2020-03-11	Canada	Human	2020-03-11
EPI_ISL_535757	hCoV-19/Canada/QC-LSPQ-L00217032/2020|EPI_ISL_535757|2020-03-13	Canada	Human	2020-03-13
EPI_ISL_464016	hCoV-19/Canada/ON-UHTC_0033/2020|EPI_ISL_464016|2020-04-01	Canada	Human	2020-04-01
EPI_ISL_464033	hCoV-19/Canada/ON-UHTC_0035/2020|EPI_ISL_464033|2020-04-07	Canada	Human	2020-04-07
EPI_ISL_464041	hCoV-19/Canada/ON-UHTC_0042/2020|EPI_ISL_464041|2020-04-20	Canada	Human	2020-04-20
EPI_ISL_464022	hCoV-19/Canada/ON-UHTC_0070/2020|EPI_ISL_464022|2020-04-12	Canada	Human	2020-04-12
EPI_ISL_464042	hCoV-19/Canada/ON-UHTC_0057/2020|EPI_ISL_464042|2020-04-09	Canada	Human	2020-04-09
EPI_ISL_464007	hCoV-19/Canada/ON-UHTC_0063/2020|EPI_ISL_464007|2020-04-12	Canada	Human	2020-04-12
EPI_ISL_463995	hCoV-19/Canada/ON-UHTC_0078/2020|EPI_ISL_463995|2020-04-17	Canada	Human	2020-04-17
EPI_ISL_464062	hCoV-19/Canada/ON-UHTC_0074/2020|EPI_ISL_464062|2020-04-24	Canada	Human	2020-04-24
EPI_ISL_526268	hCoV-19/Canada/ON-UHTC_0123/2020|EPI_ISL_526268|2020-05-20	Canada	Human	2020-05-20
EPI_ISL_464001	hCoV-19/Canada/ON-UHTC_0061/2020|EPI_ISL_464001|2020-04-06	Canada	Human	2020-04-06
EPI_ISL_535976	hCoV-19/Canada/QC-LSPQ-L00232098/2020|EPI_ISL_535976|2020-03-22	Canada	Human	2020-03-22
EPI_ISL_535979	hCoV-19/Canada/QC-LSPQ-L00232113/2020|EPI_ISL_535979|2020-03-22	Canada	Human	2020-03-22
EPI_ISL_536020	hCoV-19/Canada/QC-LSPQ-L00233357/2020|EPI_ISL_536020|2020-03-23	Canada	Human	2020-03-23
EPI_ISL_535831	hCoV-19/Canada/QC-LSPQ-L00225500/2020|EPI_ISL_535831|2020-03-18	Canada	Human	2020-03-18
EPI_ISL_535876	hCoV-19/Canada/QC-LSPQ-L00228787/2020|EPI_ISL_535876|2020-03-20	Canada	Human	2020-03-20
EPI_ISL_536283	hCoV-19/Canada/QC-LSPQ-L00241514/2020|EPI_ISL_536283|2020-03-28	Canada	Human	2020-03-28
EPI_ISL_450303	hCoV-19/Canada/Qc-L00240587/2020|EPI_ISL_450303|2020-03-27	Canada	Human	2020-03-27
EPI_ISL_536378	hCoV-19/Canada/QC-LSPQ-L00243761/2020|EPI_ISL_536378|2020-03-31	Canada	Human	2020-03-31
EPI_ISL_536294	hCoV-19/Canada/QC-LSPQ-L00241907/2020|EPI_ISL_536294|2020-03-28	Canada	Human	2020-03-28
EPI_ISL_535877	hCoV-19/Canada/QC-LSPQ-L00228790/2020|EPI_ISL_535877|2020-03-20	Canada	Human	2020-03-20
EPI_ISL_536375	hCoV-19/Canada/QC-LSPQ-L00243746/2020|EPI_ISL_536375|2020-03-30	Canada	Human	2020-03-30
EPI_ISL_536023	hCoV-19/Canada/QC-LSPQ-L00233422/2020|EPI_ISL_536023|2020-03-23	Canada	Human	2020-03-23
EPI_ISL_536063	hCoV-19/Canada/QC-LSPQ-L00234621/2020|EPI_ISL_536063|2020-03-23	Canada	Human	2020-03-23
EPI_ISL_535719	hCoV-19/Canada/QC-LSPQ-L00213312/2020|EPI_ISL_535719|2020-03-01	Canada	Human	2020-03-01
EPI_ISL_535744	hCoV-19/Canada/QC-LSPQ-L00216190/2020|EPI_ISL_535744|2020-03-12	Canada	Human	2020-03-12
EPI_ISL_535863	hCoV-19/Canada/QC-LSPQ-L00227481/2020|EPI_ISL_535863|2020-03-19	Canada	Human	2020-03-19
EPI_ISL_536065	hCoV-19/Canada/QC-LSPQ-L00234639/2020|EPI_ISL_536065|2020-03-23	Canada	Human	2020-03-23
EPI_ISL_536154	hCoV-19/Canada/QC-LSPQ-L00236943/2020|EPI_ISL_536154|2020-03-25	Canada	Human	2020-03-25
EPI_ISL_536144	hCoV-19/Canada/QC-LSPQ-L00236620/2020|EPI_ISL_536144|2020-03-24	Canada	Human	2020-03-24
EPI_ISL_535896	hCoV-19/Canada/QC-LSPQ-L00229554/2020|EPI_ISL_535896|2020-03-20	Canada	Human	2020-03-20
EPI_ISL_535932	hCoV-19/Canada/QC-LSPQ-L00230796/2020|EPI_ISL_535932|2020-03-21	Canada	Human	2020-03-21
EPI_ISL_536153	hCoV-19/Canada/QC-LSPQ-L00236940/2020|EPI_ISL_536153|2020-03-25	Canada	Human	2020-03-25
EPI_ISL_536079	hCoV-19/Canada/QC-LSPQ-L00234887/2020|EPI_ISL_536079|2020-03-23	Canada	Human	2020-03-23
EPI_ISL_536134	hCoV-19/Canada/QC-LSPQ-L00236536/2020|EPI_ISL_536134|2020-03-24	Canada	Human	2020-03-24
EPI_ISL_535988	hCoV-19/Canada/QC-LSPQ-L00232511/2020|EPI_ISL_535988|2020-03-22	Canada	Human	2020-03-22
EPI_ISL_450312	hCoV-19/Canada/Qc-L00241192/2020|EPI_ISL_450312|2020-03-27	Canada	Human	2020-03-27
EPI_ISL_535762	hCoV-19/Canada/QC-LSPQ-L00217527/2020|EPI_ISL_535762|2020-03-13	Canada	Human	2020-03-13
EPI_ISL_535811	hCoV-19/Canada/QC-LSPQ-L00221852/2020|EPI_ISL_535811|2020-03-15	Canada	Human	2020-03-15
EPI_ISL_535844	hCoV-19/Canada/QC-LSPQ-L00226167/2020|EPI_ISL_535844|2020-03-17	Canada	Human	2020-03-17
EPI_ISL_535764	hCoV-19/Canada/QC-LSPQ-L00217559/2020|EPI_ISL_535764|2020-03-12	Canada	Human	2020-03-12
EPI_ISL_536009	hCoV-19/Canada/QC-LSPQ-L00233115/2020|EPI_ISL_536009|2020-03-22	Canada	Human	2020-03-22
EPI_ISL_535929	hCoV-19/Canada/QC-LSPQ-L00230720/2020|EPI_ISL_535929|2020-03-21	Canada	Human	2020-03-21
EPI_ISL_535931	hCoV-19/Canada/QC-LSPQ-L00230787/2020|EPI_ISL_535931|2020-03-21	Canada	Human	2020-03-21
EPI_ISL_535934	hCoV-19/Canada/QC-LSPQ-L00230813/2020|EPI_ISL_535934|2020-03-21	Canada	Human	2020-03-21
EPI_ISL_536054	hCoV-19/Canada/QC-LSPQ-L00234442/2020|EPI_ISL_536054|2020-03-23	Canada	Human	2020-03-23
EPI_ISL_535935	hCoV-19/Canada/QC-LSPQ-L00230821/2020|EPI_ISL_535935|2020-03-21	Canada	Human	2020-03-21
EPI_ISL_535955	hCoV-19/Canada/QC-LSPQ-L00231416/2020|EPI_ISL_535955|2020-03-22	Canada	Human	2020-03-22
EPI_ISL_535982	hCoV-19/Canada/QC-LSPQ-L00232239/2020|EPI_ISL_535982|2020-03-22	Canada	Human	2020-03-22
EPI_ISL_536052	hCoV-19/Canada/QC-LSPQ-L00234347/2020|EPI_ISL_536052|2020-03-23	Canada	Human	2020-03-23
EPI_ISL_535989	hCoV-19/Canada/QC-LSPQ-L00232601/2020|EPI_ISL_535989|2020-03-21	Canada	Human	2020-03-21
EPI_ISL_536120	hCoV-19/Canada/QC-LSPQ-L00236212/2020|EPI_ISL_536120|2020-03-24	Canada	Human	2020-03-24
EPI_ISL_535787	hCoV-19/Canada/QC-LSPQ-L00219039/2020|EPI_ISL_535787|2020-03-14	Canada	Human	2020-03-14
EPI_ISL_536152	hCoV-19/Canada/QC-LSPQ-L00236922/2020|EPI_ISL_536152|2020-03-25	Canada	Human	2020-03-25
EPI_ISL_535933	hCoV-19/Canada/QC-LSPQ-L00230798/2020|EPI_ISL_535933|2020-03-21	Canada	Human	2020-03-21
EPI_ISL_536006	hCoV-19/Canada/QC-LSPQ-L00233003/2020|EPI_ISL_536006|2020-03-22	Canada	Human	2020-03-22
EPI_ISL_536157	hCoV-19/Canada/QC-LSPQ-L00237011/2020|EPI_ISL_536157|2020-03-25	Canada	Human	2020-03-25
EPI_ISL_536151	hCoV-19/Canada/QC-LSPQ-L00236905/2020|EPI_ISL_536151|2020-03-25	Canada	Human	2020-03-25
EPI_ISL_536050	hCoV-19/Canada/QC-LSPQ-L00234302/2020|EPI_ISL_536050|2020-03-23	Canada	Human	2020-03-23
EPI_ISL_535975	hCoV-19/Canada/QC-LSPQ-L00232097/2020|EPI_ISL_535975|2020-03-22	Canada	Human	2020-03-22
EPI_ISL_536076	hCoV-19/Canada/QC-LSPQ-L00234877/2020|EPI_ISL_536076|2020-03-23	Canada	Human	2020-03-23
EPI_ISL_535978	hCoV-19/Canada/QC-LSPQ-L00232107/2020|EPI_ISL_535978|2020-03-22	Canada	Human	2020-03-22
EPI_ISL_536002	hCoV-19/Canada/QC-LSPQ-L00232941/2020|EPI_ISL_536002|2020-03-22	Canada	Human	2020-03-22
EPI_ISL_535766	hCoV-19/Canada/QC-LSPQ-L00217586/2020|EPI_ISL_535766|2020-03-13	Canada	Human	2020-03-13
EPI_ISL_536365	hCoV-19/Canada/QC-LSPQ-L00243603/2020|EPI_ISL_536365|2020-03-29	Canada	Human	2020-03-29
EPI_ISL_536366	hCoV-19/Canada/QC-LSPQ-L00243607/2020|EPI_ISL_536366|2020-03-29	Canada	Human	2020-03-29
EPI_ISL_535783	hCoV-19/Canada/QC-LSPQ-L00218477/2020|EPI_ISL_535783|2020-03-14	Canada	Human	2020-03-14
EPI_ISL_535842	hCoV-19/Canada/QC-LSPQ-L00226142/2020|EPI_ISL_535842|2020-03-17	Canada	Human	2020-03-17
EPI_ISL_536198	hCoV-19/Canada/QC-LSPQ-L00237886/2020|EPI_ISL_536198|2020-03-25	Canada	Human	2020-03-25
EPI_ISL_535850	hCoV-19/Canada/QC-LSPQ-L00226624/2020|EPI_ISL_535850|2020-03-18	Canada	Human	2020-03-18
EPI_ISL_535871	hCoV-19/Canada/QC-LSPQ-L00228149/2020|EPI_ISL_535871|2020-03-19	Canada	Human	2020-03-19
EPI_ISL_535938	hCoV-19/Canada/QC-LSPQ-L00230895/2020|EPI_ISL_535938|2020-03-21	Canada	Human	2020-03-21
EPI_ISL_536066	hCoV-19/Canada/QC-LSPQ-L00234652/2020|EPI_ISL_536066|2020-03-23	Canada	Human	2020-03-23
EPI_ISL_535881	hCoV-19/Canada/QC-LSPQ-L00228950/2020|EPI_ISL_535881|2020-03-20	Canada	Human	2020-03-20
EPI_ISL_536086	hCoV-19/Canada/QC-LSPQ-L00235107/2020|EPI_ISL_536086|2020-03-23	Canada	Human	2020-03-23
EPI_ISL_536381	hCoV-19/Canada/QC-LSPQ-L00243864/2020|EPI_ISL_536381|2020-03-31	Canada	Human	2020-03-31
EPI_ISL_536007	hCoV-19/Canada/QC-LSPQ-L00233038/2020|EPI_ISL_536007|2020-03-22	Canada	Human	2020-03-22
EPI_ISL_536390	hCoV-19/Canada/QC-LSPQ-L00244160/2020|EPI_ISL_536390|2020-03-31	Canada	Human	2020-03-31
EPI_ISL_536319	hCoV-19/Canada/QC-LSPQ-L00242384/2020|EPI_ISL_536319|2020-03-29	Canada	Human	2020-03-29
EPI_ISL_536347	hCoV-19/Canada/QC-LSPQ-L00243054/2020|EPI_ISL_536347|2020-03-30	Canada	Human	2020-03-30
EPI_ISL_463956	hCoV-19/Canada/QC_AY8/2020|EPI_ISL_463956|2020-04-12	Canada	Human	2020-04-12
EPI_ISL_536102	hCoV-19/Canada/QC-LSPQ-L00235607/2020|EPI_ISL_536102|2020-03-24	Canada	Human	2020-03-24
EPI_ISL_536097	hCoV-19/Canada/QC-LSPQ-L00235424/2020|EPI_ISL_536097|2020-03-24	Canada	Human	2020-03-24
EPI_ISL_536121	hCoV-19/Canada/QC-LSPQ-L00236215/2020|EPI_ISL_536121|2020-03-24	Canada	Human	2020-03-24
EPI_ISL_418816	hCoV-19/Canada/BC_0443574/2020|EPI_ISL_418816|2020-03-11	Canada	Human	2020-03-11
EPI_ISL_429819	hCoV-19/Canada/MB_38/2020|EPI_ISL_429819|2020-03-18	Canada	Human	2020-03-18
EPI_ISL_464013	hCoV-19/Canada/ON-UHTC_0049/2020|EPI_ISL_464013|2020-04-05	Canada	Human	2020-04-05
EPI_ISL_536010	hCoV-19/Canada/QC-LSPQ-L00233169/2020|EPI_ISL_536010|2020-03-22	Canada	Human	2020-03-22
EPI_ISL_536026	hCoV-19/Canada/QC-LSPQ-L00233527/2020|EPI_ISL_536026|2020-03-23	Canada	Human	2020-03-23
EPI_ISL_535889	hCoV-19/Canada/QC-LSPQ-L00229319/2020|EPI_ISL_535889|2020-03-20	Canada	Human	2020-03-20
EPI_ISL_535941	hCoV-19/Canada/QC-LSPQ-L00230998/2020|EPI_ISL_535941|2020-03-21	Canada	Human	2020-03-21
EPI_ISL_536274	hCoV-19/Canada/QC-LSPQ-L00240552/2020|EPI_ISL_536274|2020-03-27	Canada	Human	2020-03-27
EPI_ISL_535729	hCoV-19/Canada/QC-LSPQ-L00214546/2020|EPI_ISL_535729|2020-03-11	Canada	Human	2020-03-11
EPI_ISL_418823	hCoV-19/Canada/BC_3989992/2020|EPI_ISL_418823|2020-03-09	Canada	Human	2020-03-09
EPI_ISL_535755	hCoV-19/Canada/QC-LSPQ-L00216993/2020|EPI_ISL_535755|2020-03-13	Canada	Human	2020-03-13
EPI_ISL_536049	hCoV-19/Canada/QC-LSPQ-L00234287/2020|EPI_ISL_536049|2020-03-23	Canada	Human	2020-03-23
EPI_ISL_536083	hCoV-19/Canada/QC-LSPQ-L00235020/2020|EPI_ISL_536083|2020-03-24	Canada	Human	2020-03-24
EPI_ISL_536059	hCoV-19/Canada/QC-LSPQ-L00234574/2020|EPI_ISL_536059|2020-03-23	Canada	Human	2020-03-23
EPI_ISL_536139	hCoV-19/Canada/QC-LSPQ-L00236582/2020|EPI_ISL_536139|2020-03-24	Canada	Human	2020-03-24
EPI_ISL_536060	hCoV-19/Canada/QC-LSPQ-L00234577/2020|EPI_ISL_536060|2020-03-23	Canada	Human	2020-03-23
EPI_ISL_536137	hCoV-19/Canada/QC-LSPQ-L00236558/2020|EPI_ISL_536137|2020-03-24	Canada	Human	2020-03-24
EPI_ISL_536061	hCoV-19/Canada/QC-LSPQ-L00234602/2020|EPI_ISL_536061|2020-03-23	Canada	Human	2020-03-23
EPI_ISL_535983	hCoV-19/Canada/QC-LSPQ-L00232271/2020|EPI_ISL_535983|2020-03-22	Canada	Human	2020-03-22
EPI_ISL_418818	hCoV-19/Canada/BC_1318414/2020|EPI_ISL_418818|2020-03-06	Canada	Human	2020-03-06
EPI_ISL_415586	hCoV-19/Canada/BC_64686/2020|EPI_ISL_415586|2020-03-05	Canada	Human	2020-03-05
EPI_ISL_459879	hCoV-19/Canada/ON_QGLO-023/2020|EPI_ISL_459879|2020-03-28	Canada	Human	2020-03-28
EPI_ISL_418817	hCoV-19/Canada/BC_0554880/2020|EPI_ISL_418817|2020-03-13	Canada	Human	2020-03-13
EPI_ISL_418841	hCoV-19/Canada/BC_6981299/2020|EPI_ISL_418841|2020-03-11	Canada	Human	2020-03-11
EPI_ISL_418820	hCoV-19/Canada/BC_3842755/2020|EPI_ISL_418820|2020-03-09	Canada	Human	2020-03-09
EPI_ISL_418819	hCoV-19/Canada/BC_3808524/2020|EPI_ISL_418819|2020-03-09	Canada	Human	2020-03-09
EPI_ISL_418851	hCoV-19/Canada/BC_8622445/2020|EPI_ISL_418851|2020-03-13	Canada	Human	2020-03-13
EPI_ISL_536111	hCoV-19/Canada/QC-LSPQ-L00235849/2020|EPI_ISL_536111|2020-03-23	Canada	Human	2020-03-23
EPI_ISL_536112	hCoV-19/Canada/QC-LSPQ-L00235855/2020|EPI_ISL_536112|2020-03-23	Canada	Human	2020-03-23
EPI_ISL_418847	hCoV-19/Canada/BC_8150537/2020|EPI_ISL_418847|2020-03-12	Canada	Human	2020-03-12
EPI_ISL_535885	hCoV-19/Canada/QC-LSPQ-L00229136/2020|EPI_ISL_535885|2020-03-19	Canada	Human	2020-03-19
EPI_ISL_415589	hCoV-19/Canada/BC_83163/2020|EPI_ISL_415589|2020-03-05	Canada	Human	2020-03-05
EPI_ISL_418812	hCoV-19/Canada/MB_8/2020|EPI_ISL_418812|2020-03-12	Canada	Human	2020-03-12
EPI_ISL_535759	hCoV-19/Canada/QC-LSPQ-L00217098/2020|EPI_ISL_535759|2020-03-13	Canada	Human	2020-03-13
EPI_ISL_535758	hCoV-19/Canada/QC-LSPQ-L00217092/2020|EPI_ISL_535758|2020-03-13	Canada	Human	2020-03-13
EPI_ISL_482471	hCoV-19/Canada/NB_54/2020|EPI_ISL_482471|2020-03-17	Canada	Human	2020-03-17
EPI_ISL_479636	hCoV-19/Canada/NB-220/2020|EPI_ISL_479636|2020-03-25	Canada	Human	2020-03-25
EPI_ISL_481744	hCoV-19/Canada/NB_246/2020|EPI_ISL_481744|2020-03-31	Canada	Human	2020-03-31
EPI_ISL_479645	hCoV-19/Canada/NB-232/2020|EPI_ISL_479645|2020-03-25	Canada	Human	2020-03-25
EPI_ISL_429815	hCoV-19/Canada/NL_34/2020|EPI_ISL_429815|2020-03-15	Canada	Human	2020-03-15
EPI_ISL_535725	hCoV-19/Canada/QC-LSPQ-L00214081/2020|EPI_ISL_535725|2020-03-10	Canada	Human	2020-03-10
EPI_ISL_535718	hCoV-19/Canada/QC-LSPQ-L00213013/2020|EPI_ISL_535718|2020-03-01	Canada	Human	2020-03-01
EPI_ISL_418826	hCoV-19/Canada/BC_4122951/2020|EPI_ISL_418826|2020-03-10	Canada	Human	2020-03-10
EPI_ISL_415588	hCoV-19/Canada/BC_83109/2020|EPI_ISL_415588|2020-03-05	Canada	Human	2020-03-05
EPI_ISL_415584	hCoV-19/Canada/BC_41851/2020|EPI_ISL_415584|2020-03-02	Canada	Human	2020-03-02
EPI_ISL_418821	hCoV-19/Canada/BC_3968175/2020|EPI_ISL_418821|2020-03-10	Canada	Human	2020-03-10
EPI_ISL_418822	hCoV-19/Canada/BC_3972884/2020|EPI_ISL_418822|2020-03-10	Canada	Human	2020-03-10
EPI_ISL_418854	hCoV-19/Canada/BC_8896915/2020|EPI_ISL_418854|2020-03-11	Canada	Human	2020-03-11
EPI_ISL_418825	hCoV-19/Canada/BC_4118226/2020|EPI_ISL_418825|2020-03-10	Canada	Human	2020-03-10
EPI_ISL_418840	hCoV-19/Canada/BC_6502001/2020|EPI_ISL_418840|2020-03-12	Canada	Human	2020-03-12
EPI_ISL_418848	hCoV-19/Canada/BC_8159203/2020|EPI_ISL_418848|2020-03-05	Canada	Human	2020-03-05
EPI_ISL_418850	hCoV-19/Canada/BC_8606204/2020|EPI_ISL_418850|2020-03-13	Canada	Human	2020-03-13
EPI_ISL_418829	hCoV-19/Canada/BC_4540462/2020|EPI_ISL_418829|2020-03-10	Canada	Human	2020-03-10
EPI_ISL_418853	hCoV-19/Canada/BC_8894200/2020|EPI_ISL_418853|2020-03-11	Canada	Human	2020-03-11
EPI_ISL_418855	hCoV-19/Canada/BC_8897642/2020|EPI_ISL_418855|2020-03-11	Canada	Human	2020-03-11
EPI_ISL_418843	hCoV-19/Canada/BC_7277381/2020|EPI_ISL_418843|2020-03-12	Canada	Human	2020-03-12
EPI_ISL_418830	hCoV-19/Canada/BC_4799711/2020|EPI_ISL_418830|2020-03-09	Canada	Human	2020-03-09
EPI_ISL_418852	hCoV-19/Canada/BC_8718874/2020|EPI_ISL_418852|2020-03-07	Canada	Human	2020-03-07
EPI_ISL_481756	hCoV-19/Canada/NB_271/2020|EPI_ISL_481756|2020-04-10	Canada	Human	2020-04-10
EPI_ISL_535786	hCoV-19/Canada/QC-LSPQ-L00219020/2020|EPI_ISL_535786|2020-03-14	Canada	Human	2020-03-14
EPI_ISL_463993	hCoV-19/Canada/ON_MU-S7/2020|EPI_ISL_463993|2020-03-13	Canada	Human	2020-03-13
EPI_ISL_535911	hCoV-19/Canada/QC-LSPQ-L00230159/2020|EPI_ISL_535911|2020-03-21	Canada	Human	2020-03-21
EPI_ISL_536363	hCoV-19/Canada/QC-LSPQ-L00243560/2020|EPI_ISL_536363|2020-03-30	Canada	Human	2020-03-30
EPI_ISL_536387	hCoV-19/Canada/QC-LSPQ-L00244008/2020|EPI_ISL_536387|2020-03-31	Canada	Human	2020-03-31
EPI_ISL_465686	hCoV-19/Canada/Qc-L00240796/2020|EPI_ISL_465686|2020-03-27	Canada	Human	2020-03-27
EPI_ISL_536117	hCoV-19/Canada/QC-LSPQ-L00236091/2020|EPI_ISL_536117|2020-03-24	Canada	Human	2020-03-24
EPI_ISL_482479	hCoV-19/Canada/NL_72/2020|EPI_ISL_482479|2020-03-19	Canada	Human	2020-03-19
EPI_ISL_536276	hCoV-19/Canada/QC-LSPQ-L00241242/2020|EPI_ISL_536276|2020-03-27	Canada	Human	2020-03-27
EPI_ISL_450317	hCoV-19/Canada/Qc-L00241344/2020|EPI_ISL_450317|2020-03-27	Canada	Human	2020-03-27
EPI_ISL_536058	hCoV-19/Canada/QC-LSPQ-L00234540/2020|EPI_ISL_536058|2020-03-23	Canada	Human	2020-03-23
EPI_ISL_536200	hCoV-19/Canada/QC-LSPQ-L00237930/2020|EPI_ISL_536200|2020-03-25	Canada	Human	2020-03-25
EPI_ISL_536225	hCoV-19/Canada/QC-LSPQ-L00238888/2020|EPI_ISL_536225|2020-03-26	Canada	Human	2020-03-26
EPI_ISL_415582	hCoV-19/Canada/BC_35720/2020|EPI_ISL_415582|2020-03-04	Canada	Human	2020-03-04
EPI_ISL_415583	hCoV-19/Canada/BC_40860/2020|EPI_ISL_415583|2020-03-03	Canada	Human	2020-03-03
EPI_ISL_482478	hCoV-19/Canada/MB_71/2020|EPI_ISL_482478|2020-03-16	Canada	Human	2020-03-16
EPI_ISL_535804	hCoV-19/Canada/QC-LSPQ-L00220832/2020|EPI_ISL_535804|2020-03-14	Canada	Human	2020-03-14
EPI_ISL_429814	hCoV-19/Canada/NS_32/2020|EPI_ISL_429814|2020-03-15	Canada	Human	2020-03-15
EPI_ISL_535770	hCoV-19/Canada/QC-LSPQ-L00218056/2020|EPI_ISL_535770|2020-03-14	Canada	Human	2020-03-14
EPI_ISL_535771	hCoV-19/Canada/QC-LSPQ-L00218090/2020|EPI_ISL_535771|2020-03-14	Canada	Human	2020-03-14
EPI_ISL_479626	hCoV-19/Canada/NB-204/2020|EPI_ISL_479626|2020-03-29	Canada	Human	2020-03-29
EPI_ISL_415581	hCoV-19/Canada/BC_02421/2020|EPI_ISL_415581|2020-03-01	Canada	Human	2020-03-01
EPI_ISL_415580	hCoV-19/Canada/BC_17397/2020|EPI_ISL_415580|2020-02-28	Canada	Human	2020-02-28
EPI_ISL_415578	hCoV-19/Canada/BC_13297/2020|EPI_ISL_415578|2020-02-27	Canada	Human	2020-02-27
EPI_ISL_415585	hCoV-19/Canada/BC_65034/2020|EPI_ISL_415585|2020-03-04	Canada	Human	2020-03-04
EPI_ISL_450747	hCoV-19/Canada/ON_SHSC-01/2020|EPI_ISL_450747|2020-02-26	Canada	Human	2020-02-26
EPI_ISL_535882	hCoV-19/Canada/QC-LSPQ-L00228954/2020|EPI_ISL_535882|2020-03-20	Canada	Human	2020-03-20
EPI_ISL_535913	hCoV-19/Canada/QC-LSPQ-L00230299/2020|EPI_ISL_535913|2020-03-21	Canada	Human	2020-03-21
EPI_ISL_412965	hCoV-19/Canada/BC_37_0-2/2020|EPI_ISL_412965|2020-02-16	Canada	Human	2020-02-16
EPI_ISL_418832	hCoV-19/Canada/BC_5282984/2020|EPI_ISL_418832|2020-03-11	Canada	Human	2020-03-11
EPI_ISL_535893	hCoV-19/Canada/QC-LSPQ-L00229410/2020|EPI_ISL_535893|2020-03-20	Canada	Human	2020-03-20
EPI_ISL_418824	hCoV-19/Canada/BC_4078583/2020|EPI_ISL_418824|2020-03-03	Canada	Human	2020-03-03
EPI_ISL_535716	hCoV-19/Canada/QC-LSPQ-L00210314/2020|EPI_ISL_535716|2020-03-01	Canada	Human	2020-03-01
EPI_ISL_429807	hCoV-19/Canada/MB_2/2020|EPI_ISL_429807|2020-03-10	Canada	Human	2020-03-10
EPI_ISL_482483	hCoV-19/Canada/MB_79/2020|EPI_ISL_482483|2020-03-11	Canada	Human	2020-03-11
EPI_ISL_481750	hCoV-19/Canada/NB_257/2020|EPI_ISL_481750|2020-04-03	Canada	Human	2020-04-03
EPI_ISL_535819	hCoV-19/Canada/QC-LSPQ-L00222823/2020|EPI_ISL_535819|2020-03-16	Canada	Human	2020-03-16
EPI_ISL_418858	hCoV-19/Canada/BC_9446031/2020|EPI_ISL_418858|2020-03-13	Canada	Human	2020-03-13
EPI_ISL_479625	hCoV-19/Canada/NB-202/2020|EPI_ISL_479625|2020-03-22	Canada	Human	2020-03-22
EPI_ISL_479640	hCoV-19/Canada/NB-224/2020|EPI_ISL_479640|2020-03-26	Canada	Human	2020-03-26
EPI_ISL_482476	hCoV-19/Canada/NS_60/2020|EPI_ISL_482476|2020-03-17	Canada	Human	2020-03-17
EPI_ISL_538351	hCoV-19/Canada/ON-OICR-SLB2823/2020|EPI_ISL_538351|2020-04-02	Canada	Human	2020-04-02
EPI_ISL_538358	hCoV-19/Canada/ON-OICR-SLB2832/2020|EPI_ISL_538358|2020-04-03	Canada	Human	2020-04-03
EPI_ISL_536107	hCoV-19/Canada/QC-LSPQ-L00235772/2020|EPI_ISL_536107|2020-03-24	Canada	Human	2020-03-24
EPI_ISL_535964	hCoV-19/Canada/QC-LSPQ-L00231814/2020|EPI_ISL_535964|2020-03-20	Canada	Human	2020-03-20
EPI_ISL_535836	hCoV-19/Canada/QC-LSPQ-L00225685/2020|EPI_ISL_535836|2020-03-17	Canada	Human	2020-03-17
EPI_ISL_535720	hCoV-19/Canada/QC-LSPQ-L00213733/2020|EPI_ISL_535720|2020-03-10	Canada	Human	2020-03-10
EPI_ISL_535823	hCoV-19/Canada/QC-LSPQ-L00224795/2020|EPI_ISL_535823|2020-03-11	Canada	Human	2020-03-11
EPI_ISL_535825	hCoV-19/Canada/QC-LSPQ-L00224827/2020|EPI_ISL_535825|2020-03-17	Canada	Human	2020-03-17
EPI_ISL_536178	hCoV-19/Canada/QC-LSPQ-L00237372/2020|EPI_ISL_536178|2020-03-25	Canada	Human	2020-03-25
EPI_ISL_536279	hCoV-19/Canada/QC-LSPQ-L00241433/2020|EPI_ISL_536279|2020-03-27	Canada	Human	2020-03-27
EPI_ISL_536285	hCoV-19/Canada/QC-LSPQ-L00241610/2020|EPI_ISL_536285|2020-03-28	Canada	Human	2020-03-28
EPI_ISL_535892	hCoV-19/Canada/QC-LSPQ-L00229384/2020|EPI_ISL_535892|2020-03-20	Canada	Human	2020-03-20
EPI_ISL_536146	hCoV-19/Canada/QC-LSPQ-L00236657/2020|EPI_ISL_536146|2020-03-25	Canada	Human	2020-03-25
EPI_ISL_536148	hCoV-19/Canada/QC-LSPQ-L00236781/2020|EPI_ISL_536148|2020-03-25	Canada	Human	2020-03-25
EPI_ISL_535884	hCoV-19/Canada/QC-LSPQ-L00229065/2020|EPI_ISL_535884|2020-03-20	Canada	Human	2020-03-20
EPI_ISL_535907	hCoV-19/Canada/QC-LSPQ-L00229952/2020|EPI_ISL_535907|2020-03-21	Canada	Human	2020-03-21
EPI_ISL_536015	hCoV-19/Canada/QC-LSPQ-L00233316/2020|EPI_ISL_536015|2020-03-22	Canada	Human	2020-03-22
EPI_ISL_536186	hCoV-19/Canada/QC-LSPQ-L00237577/2020|EPI_ISL_536186|2020-03-25	Canada	Human	2020-03-25
EPI_ISL_536047	hCoV-19/Canada/QC-LSPQ-L00234248/2020|EPI_ISL_536047|2020-03-23	Canada	Human	2020-03-23
EPI_ISL_482472	hCoV-19/Canada/NB_55/2020|EPI_ISL_482472|2020-03-15	Canada	Human	2020-03-15
EPI_ISL_465694	hCoV-19/Canada/Qc-L00241007/2020|EPI_ISL_465694|2020-03-27	Canada	Human	2020-03-27
EPI_ISL_450310	hCoV-19/Canada/Qc-L00241042/2020|EPI_ISL_450310|2020-03-27	Canada	Human	2020-03-27
EPI_ISL_535928	hCoV-19/Canada/QC-LSPQ-L00230676/2020|EPI_ISL_535928|2020-03-21	Canada	Human	2020-03-21
EPI_ISL_536105	hCoV-19/Canada/QC-LSPQ-L00235671/2020|EPI_ISL_536105|2020-03-24	Canada	Human	2020-03-24
EPI_ISL_535991	hCoV-19/Canada/QC-LSPQ-L00232609/2020|EPI_ISL_535991|2020-03-21	Canada	Human	2020-03-21
EPI_ISL_536109	hCoV-19/Canada/QC-LSPQ-L00235802/2020|EPI_ISL_536109|2020-03-24	Canada	Human	2020-03-24
EPI_ISL_536114	hCoV-19/Canada/QC-LSPQ-L00235907/2020|EPI_ISL_536114|2020-03-22	Canada	Human	2020-03-22
EPI_ISL_538321	hCoV-19/Canada/ON-OICR-SLB2787/2020|EPI_ISL_538321|2020-03-25	Canada	Human	2020-03-25
EPI_ISL_535868	hCoV-19/Canada/QC-LSPQ-L00227830/2020|EPI_ISL_535868|2020-03-19	Canada	Human	2020-03-19
EPI_ISL_536207	hCoV-19/Canada/QC-LSPQ-L00238342/2020|EPI_ISL_536207|2020-03-25	Canada	Human	2020-03-25
EPI_ISL_535818	hCoV-19/Canada/QC-LSPQ-L00222731/2020|EPI_ISL_535818|2020-03-16	Canada	Human	2020-03-16
EPI_ISL_535995	hCoV-19/Canada/QC-LSPQ-L00232726/2020|EPI_ISL_535995|2020-03-22	Canada	Human	2020-03-22
EPI_ISL_535971	hCoV-19/Canada/QC-LSPQ-L00232064/2020|EPI_ISL_535971|2020-03-22	Canada	Human	2020-03-22
EPI_ISL_535957	hCoV-19/Canada/QC-LSPQ-L00231569/2020|EPI_ISL_535957|2020-03-22	Canada	Human	2020-03-22
EPI_ISL_535977	hCoV-19/Canada/QC-LSPQ-L00232101/2020|EPI_ISL_535977|2020-03-22	Canada	Human	2020-03-22
EPI_ISL_479639	hCoV-19/Canada/NB-223/2020|EPI_ISL_479639|2020-03-26	Canada	Human	2020-03-26
EPI_ISL_535812	hCoV-19/Canada/QC-LSPQ-L00221945/2020|EPI_ISL_535812|2020-03-16	Canada	Human	2020-03-16
EPI_ISL_535826	hCoV-19/Canada/QC-LSPQ-L00224868/2020|EPI_ISL_535826|2020-03-17	Canada	Human	2020-03-17
EPI_ISL_425177	hCoV-19/Canada/ON_ON-VIDO-01-2/2020|EPI_ISL_425177|2020-01-23	Canada	Human	2020-01-23
EPI_ISL_413015	hCoV-19/Canada/ON_VIDO-01/2020|EPI_ISL_413015|2020-01-23	Canada	Human	2020-01-23
EPI_ISL_415710	hCoV-19/Russia/StPetersburg-3524/2020|EPI_ISL_415710|03-15-2020	Russia	Human	2020-03-15
EPI_ISL_420080	hCoV-19/Russia/StPetersburg-RII3992/2020|EPI_ISL_420080|03-18-2020	Russia	Human	2020-03-18
EPI_ISL_420081	hCoV-19/Russia/StPetersburg-RII3997/2020|EPI_ISL_420081|03-18-2020	Russia	Human	2020-03-18
EPI_ISL_421275	hCoV-19/Russia/Moscow_PMVL-1/2020|EPI_ISL_421275|03-18-2020	Russia	Human	2020-03-18
EPI_ISL_427307	hCoV-19/Russia/StPetersburg-RII4144S/2020|EPI_ISL_427307|03-20-2020	Russia	Human	2020-03-20
EPI_ISL_427308	hCoV-19/Russia/StPetersburg-RII4307V/2020|EPI_ISL_427308|03-24-2020	Russia	Human	2020-03-24
EPI_ISL_427309	hCoV-19/Russia/StPetersburg-RII4308V/2020|EPI_ISL_427309|03-24-2020	Russia	Human	2020-03-24
EPI_ISL_427310	hCoV-19/Russia/StPetersburg-RII4382V/2020|EPI_ISL_427310|03-29-2020	Russia	Human	2020-03-29
EPI_ISL_427311	hCoV-19/Russia/StPetersburg-RII4384V/2020|EPI_ISL_427311|03-29-2020	Russia	Human	2020-03-29
EPI_ISL_427312	hCoV-19/Russia/StPetersburg-RII4386V/2020|EPI_ISL_427312|03-29-2020	Russia	Human	2020-03-29
EPI_ISL_427313	hCoV-19/Russia/StPetersburg-RII4532V/2020|EPI_ISL_427313|04-03-2020	Russia	Human	2020-04-03
EPI_ISL_427314	hCoV-19/Russia/StPetersburg-RII4546V/2020|EPI_ISL_427314|04-02-2020	Russia	Human	2020-04-02
EPI_ISL_427315	hCoV-19/Russia/Ulan-Ude-RII4560S/2020|EPI_ISL_427315|03-25-2020	Russia	Human	2020-03-25
EPI_ISL_427316	hCoV-19/Russia/StPetersburg-RII4584S/2020|EPI_ISL_427316|04-03-2020	Russia	Human	2020-04-03
EPI_ISL_427317	hCoV-19/Russia/StPetersburg-RII4585S/2020|EPI_ISL_427317|04-03-2020	Russia	Human	2020-04-03
EPI_ISL_427318	hCoV-19/Russia/StPetersburg-RII4591S/2020|EPI_ISL_427318|04-03-2020	Russia	Human	2020-04-03
EPI_ISL_427319	hCoV-19/Russia/StPetersburg-RII4597S/2020|EPI_ISL_427319|04-04-2020	Russia	Human	2020-04-04
EPI_ISL_427320	hCoV-19/Russia/StPetersburg-RII4637S/2020|EPI_ISL_427320|04-05-2020	Russia	Human	2020-04-05
EPI_ISL_427321	hCoV-19/Russia/StPetersburg-RII4649S/2020|EPI_ISL_427321|04-05-2020	Russia	Human	2020-04-05
EPI_ISL_427322	hCoV-19/Russia/StPetersburg-RII4655S/2020|EPI_ISL_427322|04-05-2020	Russia	Human	2020-04-05
EPI_ISL_427323	hCoV-19/Russia/StPetersburg-RII4678S/2020|EPI_ISL_427323|04-06-2020	Russia	Human	2020-04-06
EPI_ISL_427324	hCoV-19/Russia/StPetersburg-RII4686S/2020|EPI_ISL_427324|04-07-2020	Russia	Human	2020-04-07
EPI_ISL_427325	hCoV-19/Russia/StPetersburg-RII4693S/2020|EPI_ISL_427325|04-07-2020	Russia	Human	2020-04-07
EPI_ISL_427326	hCoV-19/Russia/StPetersburg-RII4694S/2020|EPI_ISL_427326|04-07-2020	Russia	Human	2020-04-07
EPI_ISL_427327	hCoV-19/Russia/StPetersburg-RII4696S/2020|EPI_ISL_427327|04-07-2020	Russia	Human	2020-04-07
EPI_ISL_427328	hCoV-19/Russia/StPetersburg-RII4697S/2020|EPI_ISL_427328|04-07-2020	Russia	Human	2020-04-07
EPI_ISL_427329	hCoV-19/Russia/StPetersburg-RII4707S/2020|EPI_ISL_427329|04-07-2020	Russia	Human	2020-04-07
EPI_ISL_427330	hCoV-19/Russia/StPetersburg-RII4711S/2020|EPI_ISL_427330|04-07-2020	Russia	Human	2020-04-07
EPI_ISL_427331	hCoV-19/Russia/StPetersburg-RII4713S/2020|EPI_ISL_427331|04-07-2020	Russia	Human	2020-04-07
EPI_ISL_427332	hCoV-19/Russia/StPetersburg-RII4723S/2020|EPI_ISL_427332|04-07-2020	Russia	Human	2020-04-07
EPI_ISL_427333	hCoV-19/Russia/StPetersburg-RII4724S/2020|EPI_ISL_427333|04-07-2020	Russia	Human	2020-04-07
EPI_ISL_427334	hCoV-19/Russia/StPetersburg-RII4726S/2020|EPI_ISL_427334|04-07-2020	Russia	Human	2020-04-07
EPI_ISL_427335	hCoV-19/Russia/StPetersburg-RII4728S/2020|EPI_ISL_427335|04-07-2020	Russia	Human	2020-04-07
EPI_ISL_427336	hCoV-19/Russia/StPetersburg-RII4781S/2020|EPI_ISL_427336|04-07-2020	Russia	Human	2020-04-07
EPI_ISL_427337	hCoV-19/Russia/StPetersburg-RII4326S/2020|EPI_ISL_427337|03-25-2020	Russia	Human	2020-03-25
EPI_ISL_427338	hCoV-19/Russia/StPetersburg-RII4328S/2020|EPI_ISL_427338|03-25-2020	Russia	Human	2020-03-25
EPI_ISL_427339	hCoV-19/Russia/StPetersburg-RII4332S/2020|EPI_ISL_427339|03-25-2020	Russia	Human	2020-03-25
EPI_ISL_427815	hCoV-19/Russia/StPetersburg-RII4706S/2020|EPI_ISL_427815|04-07-2020	Russia	Human	2020-04-07
EPI_ISL_428851	hCoV-19/Russia/Moscow-25I/2020|EPI_ISL_428851|04-02-2020	Russia	Human	2020-04-02
EPI_ISL_428852	hCoV-19/Russia/Moscow-35I/2020|EPI_ISL_428852|04-02-2020	Russia	Human	2020-04-02
EPI_ISL_428860	hCoV-19/Russia/Moscow-62505/2020|EPI_ISL_428860|03-11-2020	Russia	Human	2020-03-11
EPI_ISL_428861	hCoV-19/Russia/Moscow-62501/2020|EPI_ISL_428861|03-11-2020	Russia	Human	2020-03-11
EPI_ISL_428862	hCoV-19/Russia/Moscow-62506/2020|EPI_ISL_428862|03-11-2020	Russia	Human	2020-03-11
EPI_ISL_428863	hCoV-19/Russia/Moscow-62508/2020|EPI_ISL_428863|03-11-2020	Russia	Human	2020-03-11
EPI_ISL_428864	hCoV-19/Russia/Moscow-62502/2020|EPI_ISL_428864|03-11-2020	Russia	Human	2020-03-11
EPI_ISL_428865	hCoV-19/Russia/Lipetsk-62704/2020|EPI_ISL_428865|03-11-2020	Russia	Human	2020-03-11
EPI_ISL_428866	hCoV-19/Russia/Lipetsk-62707/2020|EPI_ISL_428866|03-11-2020	Russia	Human	2020-03-11
EPI_ISL_428867	hCoV-19/Russia/Krasnodar-63401/2020|EPI_ISL_428867|03-11-2020	Russia	Human	2020-03-11
EPI_ISL_428868	hCoV-19/Russia/StPetersburg-64304/2020|EPI_ISL_428868|03-13-2020	Russia	Human	2020-03-13
EPI_ISL_428869	hCoV-19/Russia/Moscow_64405/2020|EPI_ISL_428869|03-13-2020	Russia	Human	2020-03-13
EPI_ISL_428870	hCoV-19/Russia/Moscow-64601/2020|EPI_ISL_428870|03-13-2020	Russia	Human	2020-03-13
EPI_ISL_428871	hCoV-19/Russia/Krasnoyarsk-66501/2020|EPI_ISL_428871|03-13-2020	Russia	Human	2020-03-13
EPI_ISL_428872	hCoV-19/Russia/Moscow-71605/2020|EPI_ISL_428872|03-19-2020	Russia	Human	2020-03-19
EPI_ISL_428873	hCoV-19/Russia/Sverdlovsk-71904/2020|EPI_ISL_428873|03-19-2020	Russia	Human	2020-03-19
EPI_ISL_428874	hCoV-19/Russia/Yakutia-73709/2020|EPI_ISL_428874|03-20-2020	Russia	Human	2020-03-20
EPI_ISL_428875	hCoV-19/Russia/Moscow-67117/2020|EPI_ISL_428875|03-16-2020	Russia	Human	2020-03-16
EPI_ISL_428876	hCoV-19/Russia/Moscow-71604/2020|EPI_ISL_428876|03-19-2020	Russia	Human	2020-03-19
EPI_ISL_428877	hCoV-19/Russia/Moscow-71602/2020|EPI_ISL_428877|03-19-2020	Russia	Human	2020-03-19
EPI_ISL_428878	hCoV-19/Russia/Omsk-89001/2020|EPI_ISL_428878|04-01-2020	Russia	Human	2020-04-01
EPI_ISL_428879	hCoV-19/Russia/Sverdlovsk-71905/2020|EPI_ISL_428879|03-19-2020	Russia	Human	2020-03-19
EPI_ISL_428880	hCoV-19/Russia/Khabarovsk-71403/2020|EPI_ISL_428880|03-19-2020	Russia	Human	2020-03-19
EPI_ISL_428881	hCoV-19/Russia/Moscow-67142/2020|EPI_ISL_428881|03-16-2020	Russia	Human	2020-03-16
EPI_ISL_428882	hCoV-19/Russia/Moscow-67609/2020|EPI_ISL_428882|03-16-2020	Russia	Human	2020-03-16
EPI_ISL_428883	hCoV-19/Russia/StPetersburg-73603/2020|EPI_ISL_428883|03-20-2020	Russia	Human	2020-03-20
EPI_ISL_428884	hCoV-19/Russia/Moscow-77627/2020|EPI_ISL_428884|03-22-2020	Russia	Human	2020-03-22
EPI_ISL_428885	hCoV-19/Russia/Samara-73406/2020|EPI_ISL_428885|03-20-2020	Russia	Human	2020-03-20
EPI_ISL_428886	hCoV-19/Russia/Samara-73403/2020|EPI_ISL_428886|03-20-2020	Russia	Human	2020-03-20
EPI_ISL_428887	hCoV-19/Russia/Moscow-77610/2020|EPI_ISL_428887|03-22-2020	Russia	Human	2020-03-22
EPI_ISL_428888	hCoV-19/Russia/Yakutia-73703/2020|EPI_ISL_428888|03-20-2020	Russia	Human	2020-03-20
EPI_ISL_428889	hCoV-19/Russia/Moscow-77620/2020|EPI_ISL_428889|03-22-2020	Russia	Human	2020-03-22
EPI_ISL_428890	hCoV-19/Russia/Sverdlovsk-71903/2020|EPI_ISL_428890|03-19-2020	Russia	Human	2020-03-19
EPI_ISL_428891	hCoV-19/Russia/Yakutia-83301/2020|EPI_ISL_428891|03-25-2020	Russia	Human	2020-03-25
EPI_ISL_428892	hCoV-19/Russia/Krasnodar-80902/2020|EPI_ISL_428892|03-23-2020	Russia	Human	2020-03-23
EPI_ISL_428893	hCoV-19/Russia/Kabardino-Balkaria-80501/2020|EPI_ISL_428893|03-23-2020	Russia	Human	2020-03-23
EPI_ISL_428894	hCoV-19/Russia/Buryatia-84506/2020|EPI_ISL_428894|03-27-2020	Russia	Human	2020-03-27
EPI_ISL_428895	hCoV-19/Russia/Perm-82707/2020|EPI_ISL_428895|03-24-2020	Russia	Human	2020-03-24
EPI_ISL_428896	hCoV-19/Russia/Vector_84801/2020|EPI_ISL_428896|03-27-2020	Russia	Human	2020-03-27
EPI_ISL_428897	hCoV-19/Russia/StPetersburg-82005/2020|EPI_ISL_428897|03-24-2020	Russia	Human	2020-03-24
EPI_ISL_428898	hCoV-19/Russia/Kabardino-Balkaria-80503/2020|EPI_ISL_428898|03-23-2020	Russia	Human	2020-03-23
EPI_ISL_428899	hCoV-19/Russia/Buryatia-86204/2020|EPI_ISL_428899|03-29-2020	Russia	Human	2020-03-29
EPI_ISL_428900	hCoV-19/Russia/Moscow-80112/2020|EPI_ISL_428900|03-23-2020	Russia	Human	2020-03-23
EPI_ISL_428902	hCoV-19/Russia/Orenburg-80305/2020|EPI_ISL_428902|03-23-2020	Russia	Human	2020-03-23
EPI_ISL_428903	hCoV-19/Russia/Primorskiy-79001/2020|EPI_ISL_428903|03-22-2020	Russia	Human	2020-03-22
EPI_ISL_428904	hCoV-19/Russia/Vector_77628/2020|EPI_ISL_428904|03-22-2020	Russia	Human	2020-03-22
EPI_ISL_428905	hCoV-19/Russia/Moscow-80402/2020|EPI_ISL_428905|03-23-2020	Russia	Human	2020-03-23
EPI_ISL_428906	hCoV-19/Russia/Buryatia-84504/2020|EPI_ISL_428906|03-27-2020	Russia	Human	2020-03-27
EPI_ISL_428907	hCoV-19/Russia/Sakha-89702/2020|EPI_ISL_428907|04-01-2020	Russia	Human	2020-04-01
EPI_ISL_428908	hCoV-19/Russia/Pskov-83602/2020|EPI_ISL_428908|03-25-2020	Russia	Human	2020-03-25
EPI_ISL_428909	hCoV-19/Russia/Chechenya-83801/2020|EPI_ISL_428909|03-26-2020	Russia	Human	2020-03-26
EPI_ISL_428910	hCoV-19/Russia/Khabarovsk-88201/2020|EPI_ISL_428910|03-31-2020	Russia	Human	2020-03-31
EPI_ISL_428911	hCoV-19/Russia/Buryatia-88903/2020|EPI_ISL_428911|04-01-2020	Russia	Human	2020-04-01
EPI_ISL_428912	hCoV-19/Russia/Sakhalin-84401/2020|EPI_ISL_428912|03-27-2020	Russia	Human	2020-03-27
EPI_ISL_428913	hCoV-19/Russia/Buryatia-84508/2020|EPI_ISL_428913|03-27-2020	Russia	Human	2020-03-27
EPI_ISL_428914	hCoV-19/Russia/Buryatia-87104/2020|EPI_ISL_428914|03-30-2020	Russia	Human	2020-03-30
EPI_ISL_428915	hCoV-19/Russia/Sverdlovsk-82904/2020|EPI_ISL_428915|03-25-2020	Russia	Human	2020-03-25
EPI_ISL_428916	hCoV-19/Russia/Chechenya-83803/2020|EPI_ISL_428916|03-26-2020	Russia	Human	2020-03-26
EPI_ISL_428917	hCoV-19/Russia/Tatarstan-82208/2020|EPI_ISL_428917|03-24-2020	Russia	Human	2020-03-24
EPI_ISL_428918	hCoV-19/Russia/Novosibirsk-84101/2020|EPI_ISL_428918|03-27-2020	Russia	Human	2020-03-27
EPI_ISL_428919	hCoV-19/Russia/Buryatia-87106/2020|EPI_ISL_428919|03-30-2020	Russia	Human	2020-03-30
EPI_ISL_428920	hCoV-19/Russia/Buryatia-87105/2020|EPI_ISL_428920|03-30-2020	Russia	Human	2020-03-30
EPI_ISL_428921	hCoV-19/Russia/Tver-72601/2020|EPI_ISL_428921|03-19-2020	Russia	Human	2020-03-19
EPI_ISL_428922	hCoV-19/Russia/Sverdlovsk-86704/2020|EPI_ISL_428922|03-30-2020	Russia	Human	2020-03-30
EPI_ISL_428923	hCoV-19/Russia/Sverdlovsk-84302/2020|EPI_ISL_428923|03-27-2020	Russia	Human	2020-03-27
EPI_ISL_428924	hCoV-19/Russia/Chelyabinsk-85311/2020|EPI_ISL_428924|03-28-2020	Russia	Human	2020-03-28
EPI_ISL_430067	hCoV-19/Russia/StPetersburg-RII4705S/2020|EPI_ISL_430067|04-07-2020	Russia	Human	2020-04-07
EPI_ISL_430068	hCoV-19/Russia/StPetersburg-RII4712V/2020|EPI_ISL_430068|04-07-2020	Russia	Human	2020-04-07
EPI_ISL_430069	hCoV-19/Russia/StPetersburg-RII4780S/2020|EPI_ISL_430069|04-07-2020	Russia	Human	2020-04-07
EPI_ISL_430070	hCoV-19/Russia/StPetersburg-RII4917S/2020|EPI_ISL_430070|04-07-2020	Russia	Human	2020-04-07
EPI_ISL_430071	hCoV-19/Russia/StPetersburg-RII4936S/2020|EPI_ISL_430071|04-08-2020	Russia	Human	2020-04-08
EPI_ISL_430072	hCoV-19/Russia/StPetersburg-RII4937S/2020|EPI_ISL_430072|04-08-2020	Russia	Human	2020-04-08
EPI_ISL_430073	hCoV-19/Russia/StPetersburg-RII4938S/2020|EPI_ISL_430073|04-08-2020	Russia	Human	2020-04-08
EPI_ISL_430074	hCoV-19/Russia/StPetersburg-RII4944S/2020|EPI_ISL_430074|04-08-2020	Russia	Human	2020-04-08
EPI_ISL_430075	hCoV-19/Russia/StPetersburg-RII4949S/2020|EPI_ISL_430075|04-09-2020	Russia	Human	2020-04-09
EPI_ISL_430076	hCoV-19/Russia/StPetersburg-RII4969S/2020|EPI_ISL_430076|04-10-2020	Russia	Human	2020-04-10
EPI_ISL_430077	hCoV-19/Russia/StPetersburg-RII4970S/2020|EPI_ISL_430077|04-10-2020	Russia	Human	2020-04-10
EPI_ISL_430078	hCoV-19/Russia/StPetersburg-RII4972S/2020|EPI_ISL_430078|04-10-2020	Russia	Human	2020-04-10
EPI_ISL_430079	hCoV-19/Russia/StPetersburg-RII4980S/2020|EPI_ISL_430079|04-10-2020	Russia	Human	2020-04-10
EPI_ISL_430080	hCoV-19/Russia/StPetersburg-RII4983S/2020|EPI_ISL_430080|04-10-2020	Russia	Human	2020-04-10
EPI_ISL_430081	hCoV-19/Russia/StPetersburg-RII4984S/2020|EPI_ISL_430081|04-10-2020	Russia	Human	2020-04-10
EPI_ISL_430082	hCoV-19/Russia/StPetersburg-RII4985S/2020|EPI_ISL_430082|04-10-2020	Russia	Human	2020-04-10
EPI_ISL_430083	hCoV-19/Russia/StPetersburg-RII4988S/2020|EPI_ISL_430083|04-10-2020	Russia	Human	2020-04-10
EPI_ISL_430084	hCoV-19/Russia/StPetersburg-RII5017V/2020|EPI_ISL_430084|04-09-2020	Russia	Human	2020-04-09
EPI_ISL_430085	hCoV-19/Russia/StPetersburg-RII5029S/2020|EPI_ISL_430085|04-10-2020	Russia	Human	2020-04-10
EPI_ISL_430086	hCoV-19/Russia/StPetersburg-RII5033S/2020|EPI_ISL_430086|04-10-2020	Russia	Human	2020-04-10
EPI_ISL_430087	hCoV-19/Russia/StPetersburg-RII5047S/2020|EPI_ISL_430087|04-10-2020	Russia	Human	2020-04-10
EPI_ISL_430088	hCoV-19/Russia/StPetersburg-RII5169S/2020|EPI_ISL_430088|04-09-2020	Russia	Human	2020-04-09
EPI_ISL_430089	hCoV-19/Russia/StPetersburg-RII5170S/2020|EPI_ISL_430089|04-09-2020	Russia	Human	2020-04-09
EPI_ISL_430090	hCoV-19/Russia/StPetersburg-RII5244S/2020|EPI_ISL_430090|04-10-2020	Russia	Human	2020-04-10
EPI_ISL_430091	hCoV-19/Russia/StPetersburg-RII5247S/2020|EPI_ISL_430091|04-10-2020	Russia	Human	2020-04-10
EPI_ISL_430092	hCoV-19/Russia/StPetersburg-RII5633S/2020|EPI_ISL_430092|04-14-2020	Russia	Human	2020-04-14
EPI_ISL_430093	hCoV-19/Russia/StPetersburg-RII5634S/2020|EPI_ISL_430093|04-14-2020	Russia	Human	2020-04-14
EPI_ISL_430094	hCoV-19/Russia/StPetersburg-RII5635S/2020|EPI_ISL_430094|04-14-2020	Russia	Human	2020-04-14
EPI_ISL_430095	hCoV-19/Russia/StPetersburg-RII5642S/2020|EPI_ISL_430095|04-14-2020	Russia	Human	2020-04-14
EPI_ISL_430096	hCoV-19/Russia/StPetersburg-RII5643S/2020|EPI_ISL_430096|04-14-2020	Russia	Human	2020-04-14
EPI_ISL_430097	hCoV-19/Russia/StPetersburg-RII5644S/2020|EPI_ISL_430097|04-14-2020	Russia	Human	2020-04-14
EPI_ISL_430098	hCoV-19/Russia/StPetersburg-RII5654S/2020|EPI_ISL_430098|04-14-2020	Russia	Human	2020-04-14
EPI_ISL_430099	hCoV-19/Russia/StPetersburg-RII5942S/2020|EPI_ISL_430099|04-13-2020	Russia	Human	2020-04-13
EPI_ISL_430100	hCoV-19/Russia/StPetersburg-RII6027S/2020|EPI_ISL_430100|04-14-2020	Russia	Human	2020-04-14
EPI_ISL_430101	hCoV-19/Russia/StPetersburg-RII6031S/2020|EPI_ISL_430101|04-14-2020	Russia	Human	2020-04-14
EPI_ISL_430102	hCoV-19/Russia/StPetersburg-RII6039S/2020|EPI_ISL_430102|04-14-2020	Russia	Human	2020-04-14
EPI_ISL_430103	hCoV-19/Russia/StPetersburg-RII6043S/2020|EPI_ISL_430103|04-14-2020	Russia	Human	2020-04-14
EPI_ISL_430104	hCoV-19/Russia/StPetersburg-RII6053S/2020|EPI_ISL_430104|04-15-2020	Russia	Human	2020-04-15
EPI_ISL_430105	hCoV-19/Russia/StPetersburg-RII6055S/2020|EPI_ISL_430105|04-15-2020	Russia	Human	2020-04-15
EPI_ISL_430106	hCoV-19/Russia/StPetersburg-RII6056S/2020|EPI_ISL_430106|04-15-2020	Russia	Human	2020-04-15
EPI_ISL_430107	hCoV-19/Russia/StPetersburg-RII6060S/2020|EPI_ISL_430107|04-15-2020	Russia	Human	2020-04-15
EPI_ISL_430108	hCoV-19/Russia/StPetersburg-RII6061S/2020|EPI_ISL_430108|04-15-2020	Russia	Human	2020-04-15
EPI_ISL_430109	hCoV-19/Russia/StPetersburg-RII6063S/2020|EPI_ISL_430109|04-15-2020	Russia	Human	2020-04-15
EPI_ISL_430110	hCoV-19/Russia/StPetersburg-RII6065S/2020|EPI_ISL_430110|04-15-2020	Russia	Human	2020-04-15
EPI_ISL_430111	hCoV-19/Russia/StPetersburg-RII6086S/2020|EPI_ISL_430111|04-15-2020	Russia	Human	2020-04-15
EPI_ISL_430112	hCoV-19/Russia/Ulan-Ude-RII4562V/2020|EPI_ISL_430112|03-25-2020	Russia	Human	2020-03-25
EPI_ISL_436715	hCoV-19/Russia/Moscow-GCBL1/2020|EPI_ISL_436715|04-14-2020	Russia	Human	2020-04-14
EPI_ISL_436716	hCoV-19/Russia/Moscow-GCBL2/2020|EPI_ISL_436716|04-14-2020	Russia	Human	2020-04-14
EPI_ISL_436717	hCoV-19/Russia/Moscow-GCBL3/2020|EPI_ISL_436717|04-14-2020	Russia	Human	2020-04-14
EPI_ISL_450241	hCoV-19/Russia/StPetersburg-RII6251S/2020|EPI_ISL_450241|04-15-2020	Russia	Human	2020-04-15
EPI_ISL_450242	hCoV-19/Russia/StPetersburg-RII6704V/2020|EPI_ISL_450242|04-16-2020	Russia	Human	2020-04-16
EPI_ISL_450243	hCoV-19/Russia/StPetersburg-RII6790V/2020|EPI_ISL_450243|04-16-2020	Russia	Human	2020-04-16
EPI_ISL_450244	hCoV-19/Russia/StPetersburg-RII6840S/2020|EPI_ISL_450244|04-15-2020	Russia	Human	2020-04-15
EPI_ISL_450245	hCoV-19/Russia/StPetersburg-RII6846V/2020|EPI_ISL_450245|04-15-2020	Russia	Human	2020-04-15
EPI_ISL_450246	hCoV-19/Russia/Kipen-RII6907V/2020|EPI_ISL_450246|04-19-2020	Russia	Human	2020-04-19
EPI_ISL_450247	hCoV-19/Russia/StPetersburg-RII7039V/2020|EPI_ISL_450247|04-16-2020	Russia	Human	2020-04-16
EPI_ISL_450248	hCoV-19/Russia/StPetersburg-RII7318V/2020|EPI_ISL_450248|04-21-2020	Russia	Human	2020-04-21
EPI_ISL_450249	hCoV-19/Russia/StPetersburg-RII7319V/2020|EPI_ISL_450249|04-21-2020	Russia	Human	2020-04-21
EPI_ISL_450250	hCoV-19/Russia/StPetersburg-RII7321V/2020|EPI_ISL_450250|04-21-2020	Russia	Human	2020-04-21
EPI_ISL_450251	hCoV-19/Russia/StPetersburg-RII7340V/2020|EPI_ISL_450251|04-20-2020	Russia	Human	2020-04-20
EPI_ISL_450252	hCoV-19/Russia/StPetersburg-RII7464S/2020|EPI_ISL_450252|04-20-2020	Russia	Human	2020-04-20
EPI_ISL_450253	hCoV-19/Russia/StPetersburg-RII7488S/2020|EPI_ISL_450253|04-20-2020	Russia	Human	2020-04-20
EPI_ISL_450254	hCoV-19/Russia/StPetersburg-RII7501S/2020|EPI_ISL_450254|04-20-2020	Russia	Human	2020-04-20
EPI_ISL_450255	hCoV-19/Russia/StPetersburg-RII7505S/2020|EPI_ISL_450255|04-20-2020	Russia	Human	2020-04-20
EPI_ISL_450256	hCoV-19/Russia/StPetersburg-RII7520S/2020|EPI_ISL_450256|04-20-2020	Russia	Human	2020-04-20
EPI_ISL_450257	hCoV-19/Russia/StPetersburg-RII7545S/2020|EPI_ISL_450257|04-20-2020	Russia	Human	2020-04-20
EPI_ISL_450258	hCoV-19/Russia/StPetersburg-RII7553S/2020|EPI_ISL_450258|04-21-2020	Russia	Human	2020-04-21
EPI_ISL_450259	hCoV-19/Russia/StPetersburg-RII7555S/2020|EPI_ISL_450259|04-21-2020	Russia	Human	2020-04-21
EPI_ISL_450260	hCoV-19/Russia/StPetersburg-RII7557S/2020|EPI_ISL_450260|04-21-2020	Russia	Human	2020-04-21
EPI_ISL_450261	hCoV-19/Russia/StPetersburg-RII7581S/2020|EPI_ISL_450261|04-21-2020	Russia	Human	2020-04-21
EPI_ISL_450262	hCoV-19/Russia/StPetersburg-RII7594S/2020|EPI_ISL_450262|04-21-2020	Russia	Human	2020-04-21
EPI_ISL_450263	hCoV-19/Russia/StPetersburg-RII7603S/2020|EPI_ISL_450263|04-21-2020	Russia	Human	2020-04-21
EPI_ISL_450264	hCoV-19/Russia/StPetersburg-RII7656S/2020|EPI_ISL_450264|04-20-2020	Russia	Human	2020-04-20
EPI_ISL_450265	hCoV-19/Russia/StPetersburg-RII7658S/2020|EPI_ISL_450265|04-21-2020	Russia	Human	2020-04-21
EPI_ISL_450266	hCoV-19/Russia/StPetersburg-RII7880S/2020|EPI_ISL_450266|04-22-2020	Russia	Human	2020-04-22
EPI_ISL_450267	hCoV-19/Russia/StPetersburg-RII7896S/2020|EPI_ISL_450267|04-21-2020	Russia	Human	2020-04-21
EPI_ISL_450268	hCoV-19/Russia/StPetersburg-RII8275S/2020|EPI_ISL_450268|04-21-2020	Russia	Human	2020-04-21
EPI_ISL_450269	hCoV-19/Russia/StPetersburg-RII8289S/2020|EPI_ISL_450269|04-21-2020	Russia	Human	2020-04-21
EPI_ISL_450270	hCoV-19/Russia/StPetersburg-RII8298S/2020|EPI_ISL_450270|04-21-2020	Russia	Human	2020-04-21
EPI_ISL_450271	hCoV-19/Russia/StPetersburg-RII8317S/2020|EPI_ISL_450271|04-21-2020	Russia	Human	2020-04-21
EPI_ISL_450272	hCoV-19/Russia/StPetersburg-RII8319S/2020|EPI_ISL_450272|04-21-2020	Russia	Human	2020-04-21
EPI_ISL_450273	hCoV-19/Russia/StPetersburg-RII8350S/2020|EPI_ISL_450273|04-22-2020	Russia	Human	2020-04-22
EPI_ISL_450274	hCoV-19/Russia/StPetersburg-RII8371S/2020|EPI_ISL_450274|04-22-2020	Russia	Human	2020-04-22
EPI_ISL_450275	hCoV-19/Russia/StPetersburg-RII8373S/2020|EPI_ISL_450275|04-22-2020	Russia	Human	2020-04-22
EPI_ISL_450276	hCoV-19/Russia/StPetersburg-RII8380S/2020|EPI_ISL_450276|04-22-2020	Russia	Human	2020-04-22
EPI_ISL_450277	hCoV-19/Russia/StPetersburg-RII8372S/2020|EPI_ISL_450277|04-22-2020	Russia	Human	2020-04-22
EPI_ISL_450278	hCoV-19/Russia/StPetersburg-RII8388S/2020|EPI_ISL_450278|04-22-2020	Russia	Human	2020-04-22
EPI_ISL_450279	hCoV-19/Russia/StPetersburg-RII8393S/2020|EPI_ISL_450279|04-22-2020	Russia	Human	2020-04-22
EPI_ISL_450280	hCoV-19/Russia/StPetersburg-RII8397S/2020|EPI_ISL_450280|04-22-2020	Russia	Human	2020-04-22
EPI_ISL_450281	hCoV-19/Russia/StPetersburg-RII8402S/2020|EPI_ISL_450281|04-22-2020	Russia	Human	2020-04-22
EPI_ISL_450282	hCoV-19/Russia/StPetersburg-RII8409S/2020|EPI_ISL_450282|04-22-2020	Russia	Human	2020-04-22
EPI_ISL_450283	hCoV-19/Russia/StPetersburg-RII8417S/2020|EPI_ISL_450283|04-22-2020	Russia	Human	2020-04-22
EPI_ISL_450284	hCoV-19/Russia/StPetersburg-RII8418S/2020|EPI_ISL_450284|04-22-2020	Russia	Human	2020-04-22
EPI_ISL_450285	hCoV-19/Russia/StPetersburg-RII8425S/2020|EPI_ISL_450285|04-22-2020	Russia	Human	2020-04-22
EPI_ISL_450286	hCoV-19/Russia/StPetersburg-RII8428S/2020|EPI_ISL_450286|04-22-2020	Russia	Human	2020-04-22
EPI_ISL_450287	hCoV-19/Russia/StPetersburg-RII8429S/2020|EPI_ISL_450287|04-22-2020	Russia	Human	2020-04-22
EPI_ISL_450288	hCoV-19/Russia/StPetersburg-RII8876S/2020|EPI_ISL_450288|04-23-2020	Russia	Human	2020-04-23
EPI_ISL_450289	hCoV-19/Russia/StPetersburg-RII8890S/2020|EPI_ISL_450289|04-23-2020	Russia	Human	2020-04-23
EPI_ISL_450290	hCoV-19/Russia/StPetersburg-RII8913S/2020|EPI_ISL_450290|04-23-2020	Russia	Human	2020-04-23
EPI_ISL_450291	hCoV-19/Russia/StPetersburg-RII8934S/2020|EPI_ISL_450291|04-23-2020	Russia	Human	2020-04-23
EPI_ISL_450292	hCoV-19/Russia/StPetersburg-RII8935S/2020|EPI_ISL_450292|04-21-2020	Russia	Human	2020-04-21
EPI_ISL_450293	hCoV-19/Russia/StPetersburg-RII8955S/2020|EPI_ISL_450293|04-22-2020	Russia	Human	2020-04-22
EPI_ISL_451963	hCoV-19/Russia/SCPM-O-01/2020|EPI_ISL_451963|03-20-2020	Russia	Human	2020-03-20
EPI_ISL_451966	hCoV-19/Russia/SCPM-O-04/2020|EPI_ISL_451966|03-20-2020	Russia	Human	2020-03-20
EPI_ISL_451969	hCoV-19/Russia/SCPM-O-07/2020|EPI_ISL_451969|03-22-2020	Russia	Human	2020-03-22
EPI_ISL_451970	hCoV-19/Russia/SCPM-O-08/2020|EPI_ISL_451970|03-22-2020	Russia	Human	2020-03-22
EPI_ISL_454732	hCoV-19/Russia/Moscow_PMVL-6/2020|EPI_ISL_454732|04-02-2020	Russia	Human	2020-04-02
EPI_ISL_460096	hCoV-19/Russia/CRIE156278/2020|EPI_ISL_460096|03-30-2020	Russia	Human	2020-03-30
EPI_ISL_460604	hCoV-19/Russia/CRIE145922/2020|EPI_ISL_460604|03-29-2020	Russia	Human	2020-03-29
EPI_ISL_460605	hCoV-19/Russia/CRIE140762/2020|EPI_ISL_460605|03-29-2020	Russia	Human	2020-03-29
EPI_ISL_462149	hCoV-19/Russia/CRIE160583/2020|EPI_ISL_462149|03-30-2020	Russia	Human	2020-03-30
EPI_ISL_462150	hCoV-19/Russia/CRIE162784/2020|EPI_ISL_462150|03-31-2020	Russia	Human	2020-03-31
EPI_ISL_467774	hCoV-19/Russia/CRIE163844/2020|EPI_ISL_467774|03-31-2020	Russia	Human	2020-03-31
EPI_ISL_467775	hCoV-19/Russia/CRIE139642/2020|EPI_ISL_467775|03-29-2020	Russia	Human	2020-03-29
EPI_ISL_470539	hCoV-19/Russia/CRIE130014/2020|EPI_ISL_470539|03-27-2020	Russia	Human	2020-03-27
EPI_ISL_470896	hCoV-19/Russia/Moscow_PMVL-2/2020|EPI_ISL_470896|03-26-2020	Russia	Human	2020-03-26
EPI_ISL_470897	hCoV-19/Russia/Moscow_PMVL-3/2020|EPI_ISL_470897|05-05-2020	Russia	Human	2020-05-05
EPI_ISL_470898	hCoV-19/Russia/Moscow_PMVL-4/2020|EPI_ISL_470898|04-08-2020	Russia	Human	2020-04-08
EPI_ISL_470899	hCoV-19/Russia/Moscow_PMVL-5/2020|EPI_ISL_470899|05-05-2020	Russia	Human	2020-05-05
EPI_ISL_470900	hCoV-19/Russia/Moscow_PMVL-7/2020|EPI_ISL_470900|03-20-2020	Russia	Human	2020-03-20
EPI_ISL_470901	hCoV-19/Russia/Moscow_PMVL-8/2020|EPI_ISL_470901|04-02-2020	Russia	Human	2020-04-02
EPI_ISL_470902	hCoV-19/Russia/Moscow_PMVL-9/2020|EPI_ISL_470902|04-08-2020	Russia	Human	2020-04-08
EPI_ISL_470903	hCoV-19/Russia/Moscow_PMVL-10/2020|EPI_ISL_470903|04-10-2020	Russia	Human	2020-04-10
EPI_ISL_470904	hCoV-19/Russia/Moscow_PMVL-11/2020|EPI_ISL_470904|04-10-2020	Russia	Human	2020-04-10
EPI_ISL_479620	hCoV-19/Russia/CRIE182061/2020|EPI_ISL_479620|03-31-2020	Russia	Human	2020-03-31
EPI_ISL_479621	hCoV-19/Russia/CRIE161454/2020|EPI_ISL_479621|03-31-2020	Russia	Human	2020-03-31
EPI_ISL_479622	hCoV-19/Russia/CRIE164776/2020|EPI_ISL_479622|03-31-2020	Russia	Human	2020-03-31
EPI_ISL_479623	hCoV-19/Russia/CRIE180117/2020|EPI_ISL_479623|04-01-2020	Russia	Human	2020-04-01
EPI_ISL_479624	hCoV-19/Russia/CRIE155506/2020|EPI_ISL_479624|03-30-2020	Russia	Human	2020-03-30
EPI_ISL_486815	hCoV-19/Russia/CRIE159560/2020|EPI_ISL_486815|03-30-2020	Russia	Human	2020-03-30
EPI_ISL_486816	hCoV-19/Russia/CRIE159875/2020|EPI_ISL_486816|03-30-2020	Russia	Human	2020-03-30
EPI_ISL_486817	hCoV-19/Russia/CRIE159932/2020|EPI_ISL_486817|03-30-2020	Russia	Human	2020-03-30
EPI_ISL_486818	hCoV-19/Russia/CRIE160277/2020|EPI_ISL_486818|03-30-2020	Russia	Human	2020-03-30
EPI_ISL_486819	hCoV-19/Russia/CRIE160790/2020|EPI_ISL_486819|03-30-2020	Russia	Human	2020-03-30
EPI_ISL_486820	hCoV-19/Russia/CRIE161143/2020|EPI_ISL_486820|03-31-2020	Russia	Human	2020-03-31
EPI_ISL_486821	hCoV-19/Russia/CRIE162398/2020|EPI_ISL_486821|03-31-2020	Russia	Human	2020-03-31
EPI_ISL_486822	hCoV-19/Russia/CRIE164298/2020|EPI_ISL_486822|03-31-2020	Russia	Human	2020-03-31
EPI_ISL_486823	hCoV-19/Russia/CRIE164399/2020|EPI_ISL_486823|03-31-2020	Russia	Human	2020-03-31
EPI_ISL_486824	hCoV-19/Russia/CRIE164980/2020|EPI_ISL_486824|03-31-2020	Russia	Human	2020-03-31
EPI_ISL_486825	hCoV-19/Russia/CRIE168693/2020|EPI_ISL_486825|03-31-2020	Russia	Human	2020-03-31
EPI_ISL_486826	hCoV-19/Russia/CRIE170180/2020|EPI_ISL_486826|03-31-2020	Russia	Human	2020-03-31
EPI_ISL_486827	hCoV-19/Russia/CRIE175960/2020|EPI_ISL_486827|04-01-2020	Russia	Human	2020-04-01
EPI_ISL_486828	hCoV-19/Russia/CRIE176675/2020|EPI_ISL_486828|04-01-2020	Russia	Human	2020-04-01
EPI_ISL_486829	hCoV-19/Russia/CRIE187963/2020|EPI_ISL_486829|04-01-2020	Russia	Human	2020-04-01
EPI_ISL_507205	hCoV-19/Russia/Bryansk-RII24784S/2020|EPI_ISL_507205|05-01-2020	Russia	Human	2020-05-01
EPI_ISL_507206	hCoV-19/Russia/Novosibirsk-RII27312S/2020|EPI_ISL_507206|04-29-2020	Russia	Human	2020-04-29
EPI_ISL_507207	hCoV-19/Russia/Novosibirsk-RII27313S/2020|EPI_ISL_507207|04-29-2020	Russia	Human	2020-04-29
EPI_ISL_507208	hCoV-19/Russia/Novosibirsk-RII27314S/2020|EPI_ISL_507208|04-29-2020	Russia	Human	2020-04-29
EPI_ISL_507209	hCoV-19/Russia/Novosibirsk-RII27315S/2020|EPI_ISL_507209|04-29-2020	Russia	Human	2020-04-29
EPI_ISL_507210	hCoV-19/Russia/Novosibirsk-RII27316S/2020|EPI_ISL_507210|05-04-2020	Russia	Human	2020-05-04
EPI_ISL_507211	hCoV-19/Russia/Novosibirsk-RII27317S/2020|EPI_ISL_507211|04-30-2020	Russia	Human	2020-04-30
EPI_ISL_507212	hCoV-19/Russia/Novosibirsk-RII27318S/2020|EPI_ISL_507212|04-29-2020	Russia	Human	2020-04-29
EPI_ISL_507213	hCoV-19/Russia/Novosibirsk-RII27320S/2020|EPI_ISL_507213|05-07-2020	Russia	Human	2020-05-07
EPI_ISL_507214	hCoV-19/Russia/Novosibirsk-RII27321S/2020|EPI_ISL_507214|05-07-2020	Russia	Human	2020-05-07
EPI_ISL_507215	hCoV-19/Russia/Novosibirsk-RII27322S/2020|EPI_ISL_507215|05-07-2020	Russia	Human	2020-05-07
EPI_ISL_507216	hCoV-19/Russia/Novy_Urengoy-RII24772S/2020|EPI_ISL_507216|05-01-2020	Russia	Human	2020-05-01
EPI_ISL_507217	hCoV-19/Russia/Novy_Urengoy-RII24774S/2020|EPI_ISL_507217|05-01-2020	Russia	Human	2020-05-01
EPI_ISL_507218	hCoV-19/Russia/Novy_Urengoy-RII24775S/2020|EPI_ISL_507218|05-01-2020	Russia	Human	2020-05-01
EPI_ISL_507219	hCoV-19/Russia/Novy_Urengoy-RII24776S/2020|EPI_ISL_507219|05-01-2020	Russia	Human	2020-05-01
EPI_ISL_507220	hCoV-19/Russia/Novy_Urengoy-RII24781S/2020|EPI_ISL_507220|05-01-2020	Russia	Human	2020-05-01
EPI_ISL_507221	hCoV-19/Russia/Novy_Urengoy-RII24783S/2020|EPI_ISL_507221|05-01-2020	Russia	Human	2020-05-01
EPI_ISL_507222	hCoV-19/Russia/Novy_Urengoy-RII24786S/2020|EPI_ISL_507222|05-01-2020	Russia	Human	2020-05-01
EPI_ISL_507223	hCoV-19/Russia/Novy_Urengoy-RII24787S/2020|EPI_ISL_507223|05-01-2020	Russia	Human	2020-05-01
EPI_ISL_507224	hCoV-19/Russia/StPetersburg-RII10066V/2020|EPI_ISL_507224|04-29-2020	Russia	Human	2020-04-29
EPI_ISL_507225	hCoV-19/Russia/StPetersburg-RII10128S/2020|EPI_ISL_507225|04-26-2020	Russia	Human	2020-04-26
EPI_ISL_507226	hCoV-19/Russia/StPetersburg-RII10183S/2020|EPI_ISL_507226|04-26-2020	Russia	Human	2020-04-26
EPI_ISL_507227	hCoV-19/Russia/StPetersburg-RII10219S/2020|EPI_ISL_507227|04-24-2020	Russia	Human	2020-04-24
EPI_ISL_507228	hCoV-19/Russia/StPetersburg-RII10223S/2020|EPI_ISL_507228|07-12-1905	Russia	Human	1905-07-12
EPI_ISL_507229	hCoV-19/Russia/StPetersburg-RII10261S/2020|EPI_ISL_507229|04-25-2020	Russia	Human	2020-04-25
EPI_ISL_507230	hCoV-19/Russia/StPetersburg-RII10289S/2020|EPI_ISL_507230|04-25-2020	Russia	Human	2020-04-25
EPI_ISL_507231	hCoV-19/Russia/StPetersburg-RII11126S/2020|EPI_ISL_507231|05-02-2020	Russia	Human	2020-05-02
EPI_ISL_507232	hCoV-19/Russia/StPetersburg-RII11142S/2020|EPI_ISL_507232|05-02-2020	Russia	Human	2020-05-02
EPI_ISL_507233	hCoV-19/Russia/StPetersburg-RII11144S/2020|EPI_ISL_507233|05-03-2020	Russia	Human	2020-05-03
EPI_ISL_507234	hCoV-19/Russia/StPetersburg-RII11149S/2020|EPI_ISL_507234|04-30-2020	Russia	Human	2020-04-30
EPI_ISL_507235	hCoV-19/Russia/StPetersburg-RII11149V/2020|EPI_ISL_507235|04-30-2020	Russia	Human	2020-04-30
EPI_ISL_507236	hCoV-19/Russia/StPetersburg-RII11151S/2020|EPI_ISL_507236|04-30-2020	Russia	Human	2020-04-30
EPI_ISL_507237	hCoV-19/Russia/StPetersburg-RII11153S/2020|EPI_ISL_507237|04-30-2020	Russia	Human	2020-04-30
EPI_ISL_507238	hCoV-19/Russia/StPetersburg-RII11155S/2020|EPI_ISL_507238|04-30-2020	Russia	Human	2020-04-30
EPI_ISL_507239	hCoV-19/Russia/StPetersburg-RII11164S/2020|EPI_ISL_507239|05-03-2020	Russia	Human	2020-05-03
EPI_ISL_507240	hCoV-19/Russia/StPetersburg-RII11168S/2020|EPI_ISL_507240|05-02-2020	Russia	Human	2020-05-02
EPI_ISL_507241	hCoV-19/Russia/StPetersburg-RII11172S/2020|EPI_ISL_507241|05-02-2020	Russia	Human	2020-05-02
EPI_ISL_507242	hCoV-19/Russia/StPetersburg-RII11183S/2020|EPI_ISL_507242|05-02-2020	Russia	Human	2020-05-02
EPI_ISL_507243	hCoV-19/Russia/StPetersburg-RII11184S/2020|EPI_ISL_507243|05-02-2020	Russia	Human	2020-05-02
EPI_ISL_507244	hCoV-19/Russia/StPetersburg-RII11188S/2020|EPI_ISL_507244|05-02-2020	Russia	Human	2020-05-02
EPI_ISL_507245	hCoV-19/Russia/StPetersburg-RII11247S/2020|EPI_ISL_507245|04-30-2020	Russia	Human	2020-04-30
EPI_ISL_507246	hCoV-19/Russia/StPetersburg-RII11250S/2020|EPI_ISL_507246|04-30-2020	Russia	Human	2020-04-30
EPI_ISL_507247	hCoV-19/Russia/StPetersburg-RII11251S/2020|EPI_ISL_507247|04-30-2020	Russia	Human	2020-04-30
EPI_ISL_507248	hCoV-19/Russia/StPetersburg-RII11256S/2020|EPI_ISL_507248|04-30-2020	Russia	Human	2020-04-30
EPI_ISL_507249	hCoV-19/Russia/StPetersburg-RII11271S/2020|EPI_ISL_507249|05-02-2020	Russia	Human	2020-05-02
EPI_ISL_507250	hCoV-19/Russia/StPetersburg-RII11273S/2020|EPI_ISL_507250|05-02-2020	Russia	Human	2020-05-02
EPI_ISL_507251	hCoV-19/Russia/StPetersburg-RII11275S/2020|EPI_ISL_507251|05-02-2020	Russia	Human	2020-05-02
EPI_ISL_507252	hCoV-19/Russia/StPetersburg-RII11292S/2020|EPI_ISL_507252|05-01-2020	Russia	Human	2020-05-01
EPI_ISL_507253	hCoV-19/Russia/StPetersburg-RII11299S/2020|EPI_ISL_507253|05-02-2020	Russia	Human	2020-05-02
EPI_ISL_507254	hCoV-19/Russia/StPetersburg-RII11306S/2020|EPI_ISL_507254|05-01-2020	Russia	Human	2020-05-01
EPI_ISL_507255	hCoV-19/Russia/StPetersburg-RII11311S/2020|EPI_ISL_507255|05-03-2020	Russia	Human	2020-05-03
EPI_ISL_507256	hCoV-19/Russia/StPetersburg-RII13532S/2020|EPI_ISL_507256|05-10-2020	Russia	Human	2020-05-10
EPI_ISL_507257	hCoV-19/Russia/StPetersburg-RII14570V/2020|EPI_ISL_507257|05-14-2020	Russia	Human	2020-05-14
EPI_ISL_507258	hCoV-19/Russia/StPetersburg-RII14691V/2020|EPI_ISL_507258|05-13-2020	Russia	Human	2020-05-13
EPI_ISL_507259	hCoV-19/Russia/StPetersburg-RII15065S/2020|EPI_ISL_507259|05-14-2020	Russia	Human	2020-05-14
EPI_ISL_507260	hCoV-19/Russia/StPetersburg-RII15163S/2020|EPI_ISL_507260|05-13-2020	Russia	Human	2020-05-13
EPI_ISL_507261	hCoV-19/Russia/StPetersburg-RII15221S/2020|EPI_ISL_507261|05-12-2020	Russia	Human	2020-05-12
EPI_ISL_507262	hCoV-19/Russia/StPetersburg-RII15228S/2020|EPI_ISL_507262|05-12-2020	Russia	Human	2020-05-12
EPI_ISL_507263	hCoV-19/Russia/StPetersburg-RII15229S/2020|EPI_ISL_507263|05-12-2020	Russia	Human	2020-05-12
EPI_ISL_507264	hCoV-19/Russia/StPetersburg-RII15231S/2020|EPI_ISL_507264|05-12-2020	Russia	Human	2020-05-12
EPI_ISL_507265	hCoV-19/Russia/StPetersburg-RII15516S/2020|EPI_ISL_507265|05-15-2020	Russia	Human	2020-05-15
EPI_ISL_507266	hCoV-19/Russia/StPetersburg-RII15517S/2020|EPI_ISL_507266|05-15-2020	Russia	Human	2020-05-15
EPI_ISL_507267	hCoV-19/Russia/StPetersburg-RII15518S/2020|EPI_ISL_507267|05-15-2020	Russia	Human	2020-05-15
EPI_ISL_507268	hCoV-19/Russia/StPetersburg-RII15520S/2020|EPI_ISL_507268|05-15-2020	Russia	Human	2020-05-15
EPI_ISL_507269	hCoV-19/Russia/StPetersburg-RII15671S/2020|EPI_ISL_507269|05-15-2020	Russia	Human	2020-05-15
EPI_ISL_507270	hCoV-19/Russia/StPetersburg-RII15673S/2020|EPI_ISL_507270|05-15-2020	Russia	Human	2020-05-15
EPI_ISL_507271	hCoV-19/Russia/StPetersburg-RII15674S/2020|EPI_ISL_507271|05-15-2020	Russia	Human	2020-05-15
EPI_ISL_507272	hCoV-19/Russia/StPetersburg-RII15675S/2020|EPI_ISL_507272|05-15-2020	Russia	Human	2020-05-15
EPI_ISL_507273	hCoV-19/Russia/StPetersburg-RII15817S/2020|EPI_ISL_507273|05-18-2020	Russia	Human	2020-05-18
EPI_ISL_507274	hCoV-19/Russia/StPetersburg-RII15932V/2020|EPI_ISL_507274|05-16-2020	Russia	Human	2020-05-16
EPI_ISL_507275	hCoV-19/Russia/StPetersburg-RII15933S/2020|EPI_ISL_507275|05-16-2020	Russia	Human	2020-05-16
EPI_ISL_507276	hCoV-19/Russia/StPetersburg-RII15950V/2020|EPI_ISL_507276|05-18-2020	Russia	Human	2020-05-18
EPI_ISL_507277	hCoV-19/Russia/StPetersburg-RII16106S/2020|EPI_ISL_507277|05-19-2020	Russia	Human	2020-05-19
EPI_ISL_507278	hCoV-19/Russia/StPetersburg-RII17536S/2020|EPI_ISL_507278|05-26-2020	Russia	Human	2020-05-26
EPI_ISL_507279	hCoV-19/Russia/StPetersburg-RII17574S/2020|EPI_ISL_507279|05-26-2020	Russia	Human	2020-05-26
EPI_ISL_507280	hCoV-19/Russia/StPetersburg-RII17940S/2020|EPI_ISL_507280|05-27-2020	Russia	Human	2020-05-27
EPI_ISL_507281	hCoV-19/Russia/StPetersburg-RII17941S/2020|EPI_ISL_507281|05-27-2020	Russia	Human	2020-05-27
EPI_ISL_507282	hCoV-19/Russia/StPetersburg-RII17948S/2020|EPI_ISL_507282|05-27-2020	Russia	Human	2020-05-27
EPI_ISL_507283	hCoV-19/Russia/StPetersburg-RII17949S/2020|EPI_ISL_507283|05-27-2020	Russia	Human	2020-05-27
EPI_ISL_507284	hCoV-19/Russia/StPetersburg-RII18088S/2020|EPI_ISL_507284|05-27-2020	Russia	Human	2020-05-27
EPI_ISL_507285	hCoV-19/Russia/StPetersburg-RII18089S/2020|EPI_ISL_507285|05-27-2020	Russia	Human	2020-05-27
EPI_ISL_507286	hCoV-19/Russia/StPetersburg-RII18090S/2020|EPI_ISL_507286|05-27-2020	Russia	Human	2020-05-27
EPI_ISL_507287	hCoV-19/Russia/StPetersburg-RII21538S/2020|EPI_ISL_507287|06-06-2020	Russia	Human	2020-06-06
EPI_ISL_507288	hCoV-19/Russia/StPetersburg-RII21769S/2020|EPI_ISL_507288|06-06-2020	Russia	Human	2020-06-06
EPI_ISL_507289	hCoV-19/Russia/StPetersburg-RII21797S/2020|EPI_ISL_507289|06-07-2020	Russia	Human	2020-06-07
EPI_ISL_507290	hCoV-19/Russia/StPetersburg-RII21802S/2020|EPI_ISL_507290|06-06-2020	Russia	Human	2020-06-06
EPI_ISL_507291	hCoV-19/Russia/StPetersburg-RII3524VR4/2020|EPI_ISL_507291|03-15-2020	Russia	Human	2020-03-15
EPI_ISL_507292	hCoV-19/Russia/StPetersburg-RII4586S/2020|EPI_ISL_507292|07-12-1905	Russia	Human	1905-07-12
EPI_ISL_507293	hCoV-19/Russia/StPetersburg-RII8317V/2020|EPI_ISL_507293|04-21-2020	Russia	Human	2020-04-21
EPI_ISL_507294	hCoV-19/Russia/StPetersburg-RII8319V/2020|EPI_ISL_507294|04-21-2020	Russia	Human	2020-04-21
EPI_ISL_507295	hCoV-19/Russia/StPetersburg-RII9304V/2020|EPI_ISL_507295|04-24-2020	Russia	Human	2020-04-24
EPI_ISL_507296	hCoV-19/Russia/SPE-RII-9364V/2020|EPI_ISL_507296|04-23-2020	Russia	Human	2020-04-23
EPI_ISL_507297	hCoV-19/Russia/BA-RII-12-5800V/2020|EPI_ISL_507297|07-12-1905	Russia	Human	1905-07-12
EPI_ISL_507298	hCoV-19/Russia/BA-RII-21-5809V/2020|EPI_ISL_507298|07-12-1905	Russia	Human	1905-07-12
EPI_ISL_507299	hCoV-19/Russia/BA-RII-5-5798V/2020|EPI_ISL_507299|07-12-1905	Russia	Human	1905-07-12
EPI_ISL_507300	hCoV-19/Russia/YAR-RII-24773S/2020|EPI_ISL_507300|05-01-2020	Russia	Human	2020-05-01
EPI_ISL_514750	hCoV-19/Russia/MOW-PMU-0417/2020|EPI_ISL_514750|04-17-2020	Russia	Human	2020-04-17
EPI_ISL_523995	hCoV-19/Russia/SPE-RII-10152V/2020|EPI_ISL_523995|04-26-2020	Russia	Human	2020-04-26
EPI_ISL_523996	hCoV-19/Russia/SPE-RII-10167V/2020|EPI_ISL_523996|04-25-2020	Russia	Human	2020-04-25
EPI_ISL_523997	hCoV-19/Russia/SPE-RII-10325V/2020|EPI_ISL_523997|04-29-2020	Russia	Human	2020-04-29
EPI_ISL_523998	hCoV-19/Russia/SPE-RII-11036V/2020|EPI_ISL_523998|05-04-2020	Russia	Human	2020-05-04
EPI_ISL_523999	hCoV-19/Russia/SPE-RII-11688V/2020|EPI_ISL_523999|05-06-2020	Russia	Human	2020-05-06
EPI_ISL_524000	hCoV-19/Russia/SPE-RII-12083V/2020|EPI_ISL_524000|05-08-2020	Russia	Human	2020-05-08
EPI_ISL_524001	hCoV-19/Russia/SPE-RII-12101V/2020|EPI_ISL_524001|05-08-2020	Russia	Human	2020-05-08
EPI_ISL_524002	hCoV-19/Russia/SPE-RII-12105V/2020|EPI_ISL_524002|05-08-2020	Russia	Human	2020-05-08
EPI_ISL_524003	hCoV-19/Russia/SPE-RII-13179V/2020|EPI_ISL_524003|05-12-2020	Russia	Human	2020-05-12
EPI_ISL_524004	hCoV-19/Russia/SPE-RII-13247V/2020|EPI_ISL_524004|05-12-2020	Russia	Human	2020-05-12
EPI_ISL_524005	hCoV-19/Russia/SPE-RII-13482V/2020|EPI_ISL_524005|05-11-2020	Russia	Human	2020-05-11
EPI_ISL_524006	hCoV-19/Russia/SPE-RII-13784V/2020|EPI_ISL_524006|05-12-2020	Russia	Human	2020-05-12
EPI_ISL_524007	hCoV-19/Russia/SPE-RII-14716V/2020|EPI_ISL_524007|05-12-2020	Russia	Human	2020-05-12
EPI_ISL_524008	hCoV-19/Russia/SPE-RII-15054S/2020|EPI_ISL_524008|05-13-2020	Russia	Human	2020-05-13
EPI_ISL_524009	hCoV-19/Russia/SPE-RII-15320V/2020|EPI_ISL_524009|05-14-2020	Russia	Human	2020-05-14
EPI_ISL_524010	hCoV-19/Russia/SPE-RII-15911V/2020|EPI_ISL_524010|05-18-2020	Russia	Human	2020-05-18
EPI_ISL_524011	hCoV-19/Russia/SPE-RII-16011V/2020|EPI_ISL_524011|05-19-2020	Russia	Human	2020-05-19
EPI_ISL_524012	hCoV-19/Russia/SPE-RII-16850V/2020|EPI_ISL_524012|05-22-2020	Russia	Human	2020-05-22
EPI_ISL_524013	hCoV-19/Russia/SPE-RII-17217V/2020|EPI_ISL_524013|05-24-2020	Russia	Human	2020-05-24
EPI_ISL_524014	hCoV-19/Russia/SPE-RII-17291V/2020|EPI_ISL_524014|05-25-2020	Russia	Human	2020-05-25
EPI_ISL_524015	hCoV-19/Russia/SPE-RII-17684V/2020|EPI_ISL_524015|05-27-2020	Russia	Human	2020-05-27
EPI_ISL_524016	hCoV-19/Russia/SPE-RII-17942V/2020|EPI_ISL_524016|05-27-2020	Russia	Human	2020-05-27
EPI_ISL_524017	hCoV-19/Russia/SPE-RII-18220V/2020|EPI_ISL_524017|05-28-2020	Russia	Human	2020-05-28
EPI_ISL_524018	hCoV-19/Russia/SPE-RII-18357V/2020|EPI_ISL_524018|05-28-2020	Russia	Human	2020-05-28
EPI_ISL_524019	hCoV-19/Russia/SPE-RII-18358V/2020|EPI_ISL_524019|05-28-2020	Russia	Human	2020-05-28
EPI_ISL_524020	hCoV-19/Russia/SPE-RII-18574V/2020|EPI_ISL_524020|05-29-2020	Russia	Human	2020-05-29
EPI_ISL_524021	hCoV-19/Russia/SPE-RII-18663V/2020|EPI_ISL_524021|05-29-2020	Russia	Human	2020-05-29
EPI_ISL_524022	hCoV-19/Russia/SPE-RII-18966V/2020|EPI_ISL_524022|06-01-2020	Russia	Human	2020-06-01
EPI_ISL_524023	hCoV-19/Russia/SPE-RII-19109V/2020|EPI_ISL_524023|06-01-2020	Russia	Human	2020-06-01
EPI_ISL_524024	hCoV-19/Russia/SPE-RII-19422V/2020|EPI_ISL_524024|06-03-2020	Russia	Human	2020-06-03
EPI_ISL_524025	hCoV-19/Russia/SPE-RII-19426V/2020|EPI_ISL_524025|06-03-2020	Russia	Human	2020-06-03
EPI_ISL_524026	hCoV-19/Russia/SPE-RII-19578V/2020|EPI_ISL_524026|06-03-2020	Russia	Human	2020-06-03
EPI_ISL_524027	hCoV-19/Russia/SPE-RII-19602V/2020|EPI_ISL_524027|06-03-2020	Russia	Human	2020-06-03
EPI_ISL_524028	hCoV-19/Russia/SPE-RII-19652V/2020|EPI_ISL_524028|06-03-2020	Russia	Human	2020-06-03
EPI_ISL_524029	hCoV-19/Russia/SPE-RII-20404V/2020|EPI_ISL_524029|06-04-2020	Russia	Human	2020-06-04
EPI_ISL_524030	hCoV-19/Russia/SPE-RII-20906V/2020|EPI_ISL_524030|06-04-2020	Russia	Human	2020-06-04
EPI_ISL_524031	hCoV-19/Russia/SPE-RII-21056V/2020|EPI_ISL_524031|06-04-2020	Russia	Human	2020-06-04
EPI_ISL_524032	hCoV-19/Russia/SPE-RII-21119V/2020|EPI_ISL_524032|06-04-2020	Russia	Human	2020-06-04
EPI_ISL_524033	hCoV-19/Russia/SPE-RII-21357V/2020|EPI_ISL_524033|06-05-2020	Russia	Human	2020-06-05
EPI_ISL_524034	hCoV-19/Russia/SPE-RII-21358V/2020|EPI_ISL_524034|06-05-2020	Russia	Human	2020-06-05
EPI_ISL_524035	hCoV-19/Russia/SPE-RII-22043V/2020|EPI_ISL_524035|06-08-2020	Russia	Human	2020-06-08
EPI_ISL_524036	hCoV-19/Russia/SPE-RII-22068V/2020|EPI_ISL_524036|06-08-2020	Russia	Human	2020-06-08
EPI_ISL_524037	hCoV-19/Russia/SPE-RII-22069V/2020|EPI_ISL_524037|06-08-2020	Russia	Human	2020-06-08
EPI_ISL_524038	hCoV-19/Russia/SPE-RII-22086V/2020|EPI_ISL_524038|06-08-2020	Russia	Human	2020-06-08
EPI_ISL_524039	hCoV-19/Russia/SPE-RII-22207V/2020|EPI_ISL_524039|06-08-2020	Russia	Human	2020-06-08
EPI_ISL_524040	hCoV-19/Russia/SPE-RII-22266V/2020|EPI_ISL_524040|06-08-2020	Russia	Human	2020-06-08
EPI_ISL_524041	hCoV-19/Russia/SPE-RII-22269V/2020|EPI_ISL_524041|06-08-2020	Russia	Human	2020-06-08
EPI_ISL_524042	hCoV-19/Russia/SPE-RII-22276V/2020|EPI_ISL_524042|06-08-2020	Russia	Human	2020-06-08
EPI_ISL_524043	hCoV-19/Russia/SPE-RII-22311V/2020|EPI_ISL_524043|06-08-2020	Russia	Human	2020-06-08
EPI_ISL_524044	hCoV-19/Russia/SPE-RII-22388V/2020|EPI_ISL_524044|06-09-2020	Russia	Human	2020-06-09
EPI_ISL_524045	hCoV-19/Russia/SPE-RII-22478V/2020|EPI_ISL_524045|06-09-2020	Russia	Human	2020-06-09
EPI_ISL_524046	hCoV-19/Russia/SPE-RII-23386V/2020|EPI_ISL_524046|06-11-2020	Russia	Human	2020-06-11
EPI_ISL_524047	hCoV-19/Russia/SPE-RII-24810V/2020|EPI_ISL_524047|06-16-2020	Russia	Human	2020-06-16
EPI_ISL_524048	hCoV-19/Russia/SPE-RII-6425V/2020|EPI_ISL_524048|04-15-2020	Russia	Human	2020-04-15
EPI_ISL_524049	hCoV-19/Russia/SPE-RII-7388V/2020|EPI_ISL_524049|04-20-2020	Russia	Human	2020-04-20
EPI_ISL_524050	hCoV-19/Russia/SPE-RII-8532V/2020|EPI_ISL_524050|04-22-2020	Russia	Human	2020-04-22
EPI_ISL_524051	hCoV-19/Russia/SPE-RII-8542V/2020|EPI_ISL_524051|04-22-2020	Russia	Human	2020-04-22
EPI_ISL_524052	hCoV-19/Russia/SPE-RII-9178V/2020|EPI_ISL_524052|04-27-2020	Russia	Human	2020-04-27
EPI_ISL_534337	hCoV-19/Russia/CRIE4924360/2020|EPI_ISL_534337|07-15-2020	Russia	Human	2020-07-15
EPI_ISL_534338	hCoV-19/Russia/CRIE4955821/2020|EPI_ISL_534338|07-16-2020	Russia	Human	2020-07-16
EPI_ISL_534339	hCoV-19/Russia/CRIE4991898/2020|EPI_ISL_534339|07-16-2020	Russia	Human	2020-07-16
EPI_ISL_534340	hCoV-19/Russia/CRIE5027243/2020|EPI_ISL_534340|07-16-2020	Russia	Human	2020-07-16
EPI_ISL_534341	hCoV-19/Russia/CRIE5006606/2020|EPI_ISL_534341|07-16-2020	Russia	Human	2020-07-16
EPI_ISL_534342	hCoV-19/Russia/CRIE4980432/2020|EPI_ISL_534342|07-16-2020	Russia	Human	2020-07-16
EPI_ISL_534343	hCoV-19/Russia/CRIE5047362/2020|EPI_ISL_534343|07-16-2020	Russia	Human	2020-07-16
EPI_ISL_534344	hCoV-19/Russia/CRIE5047007/2020|EPI_ISL_534344|07-16-2020	Russia	Human	2020-07-16
EPI_ISL_534345	hCoV-19/Russia/CRIE5049919/2020|EPI_ISL_534345|07-17-2020	Russia	Human	2020-07-17
EPI_ISL_534346	hCoV-19/Russia/CRIE181019/2020|EPI_ISL_534346|04-01-2020	Russia	Human	2020-04-01
EPI_ISL_534347	hCoV-19/Russia/CRIE161122/2020|EPI_ISL_534347|03-31-2020	Russia	Human	2020-03-31
EPI_ISL_534348	hCoV-19/Russia/CRIE166064/2020|EPI_ISL_534348|03-31-2020	Russia	Human	2020-03-31
EPI_ISL_534349	hCoV-19/Russia/CRIE166582/2020|EPI_ISL_534349|03-31-2020	Russia	Human	2020-03-31
EPI_ISL_560308	hCoV-19/Russia/SVE-RII-MH182S/2020|EPI_ISL_560308|06-26-2020	Russia	Human	2020-06-26
EPI_ISL_560309	hCoV-19/Russia/SVE-RII-MH184S/2020|EPI_ISL_560309|07-08-2020	Russia	Human	2020-07-08
EPI_ISL_560310	hCoV-19/Russia/SVE-RII-MH187S/2020|EPI_ISL_560310|07-08-2020	Russia	Human	2020-07-08
EPI_ISL_560311	hCoV-19/Russia/SVE-RII-MH197S/2020|EPI_ISL_560311|07-16-2020	Russia	Human	2020-07-16
EPI_ISL_560312	hCoV-19/Russia/SVE-RII-MH198S/2020|EPI_ISL_560312|07-17-2020	Russia	Human	2020-07-17
EPI_ISL_560313	hCoV-19/Russia/SVE-RII-MH199S/2020|EPI_ISL_560313|07-16-2020	Russia	Human	2020-07-16
EPI_ISL_560314	hCoV-19/Russia/SVE-RII-MH200S/2020|EPI_ISL_560314|07-17-2020	Russia	Human	2020-07-17
EPI_ISL_560315	hCoV-19/Russia/SVE-RII-MH202S/2020|EPI_ISL_560315|07-17-2020	Russia	Human	2020-07-17
EPI_ISL_560316	hCoV-19/Russia/SVE-RII-MH210S/2020|EPI_ISL_560316|07-22-2020	Russia	Human	2020-07-22
EPI_ISL_560317	hCoV-19/Russia/SVE-RII-MH231S/2020|EPI_ISL_560317|08-08-2020	Russia	Human	2020-08-08
EPI_ISL_566077	hCoV-19/Russia/MOW-RII-MH249S/2020|EPI_ISL_566077|06-16-2020	Russia	Human	2020-06-16
EPI_ISL_566078	hCoV-19/Russia/MOW-RII-MH250S/2020|EPI_ISL_566078|06-22-2020	Russia	Human	2020-06-22
EPI_ISL_566079	hCoV-19/Russia/MOW-RII-MH251S/2020|EPI_ISL_566079|06-19-2020	Russia	Human	2020-06-19
EPI_ISL_566080	hCoV-19/Russia/MOW-RII-MH252S/2020|EPI_ISL_566080|06-25-2020	Russia	Human	2020-06-25
EPI_ISL_566081	hCoV-19/Russia/MOW-RII-MH254S/2020|EPI_ISL_566081|06-08-2020	Russia	Human	2020-06-08
EPI_ISL_566082	hCoV-19/Russia/MOW-RII-MH255S/2020|EPI_ISL_566082|06-18-2020	Russia	Human	2020-06-18
EPI_ISL_566083	hCoV-19/Russia/MOW-RII-MH256S/2020|EPI_ISL_566083|06-18-2020	Russia	Human	2020-06-18
EPI_ISL_569735	hCoV-19/Russia/OMS-ORINFI-5710S/2020|EPI_ISL_569735|05-08-2020	Russia	Human	2020-05-08
EPI_ISL_569736	hCoV-19/Russia/OMS-ORINFI-5819S/2020|EPI_ISL_569736|05-08-2020	Russia	Human	2020-05-08
EPI_ISL_569737	hCoV-19/Russia/OMS-ORINFI-5835S/2020|EPI_ISL_569737|05-08-2020	Russia	Human	2020-05-08
EPI_ISL_569738	hCoV-19/Russia/OMS-ORINFI-6215S/2020|EPI_ISL_569738|05-10-2020	Russia	Human	2020-05-10
EPI_ISL_569739	hCoV-19/Russia/OMS-ORINFI-6673S/2020|EPI_ISL_569739|05-11-2020	Russia	Human	2020-05-11
EPI_ISL_569740	hCoV-19/Russia/OMS-ORINFI-6675S/2020|EPI_ISL_569740|05-12-2020	Russia	Human	2020-05-12
EPI_ISL_569741	hCoV-19/Russia/OMS-ORINFI-6889S/2020|EPI_ISL_569741|05-13-2020	Russia	Human	2020-05-13
EPI_ISL_569742	hCoV-19/Russia/OMS-ORINFI-7121S/2020|EPI_ISL_569742|05-14-2020	Russia	Human	2020-05-14
EPI_ISL_569743	hCoV-19/Russia/OMS-ORINFI-7126S/2020|EPI_ISL_569743|05-14-2020	Russia	Human	2020-05-14
EPI_ISL_569744	hCoV-19/Russia/OMS-ORINFI-7132S/2020|EPI_ISL_569744|05-14-2020	Russia	Human	2020-05-14
EPI_ISL_569745	hCoV-19/Russia/OMS-ORINFI-7146S/2020|EPI_ISL_569745|05-14-2020	Russia	Human	2020-05-14
EPI_ISL_569746	hCoV-19/Russia/OMS-ORINFI-9080S/2020|EPI_ISL_569746|05-19-2020	Russia	Human	2020-05-19
EPI_ISL_569747	hCoV-19/Russia/OMS-ORINFI-9431S/2020|EPI_ISL_569747|05-21-2020	Russia	Human	2020-05-21
EPI_ISL_569748	hCoV-19/Russia/OMS-ORINFI-9433S/2020|EPI_ISL_569748|05-21-2020	Russia	Human	2020-05-21
EPI_ISL_569749	hCoV-19/Russia/OMS-ORINFI-9440S/2020|EPI_ISL_569749|05-21-2020	Russia	Human	2020-05-21
EPI_ISL_569750	hCoV-19/Russia/OMS-ORINFI-9064S/2020|EPI_ISL_569750|05-19-2020	Russia	Human	2020-05-19
EPI_ISL_569751	hCoV-19/Russia/OMS-ORINFI-543S/2020|EPI_ISL_569751|05-23-2020	Russia	Human	2020-05-23
EPI_ISL_569752	hCoV-19/Russia/OMS-ORINFI-1129S/2020|EPI_ISL_569752|05-24-2020	Russia	Human	2020-05-24
EPI_ISL_569753	hCoV-19/Russia/OMS-ORINFI-9761S/2020|EPI_ISL_569753|05-21-2020	Russia	Human	2020-05-21
EPI_ISL_569754	hCoV-19/Russia/OMS-ORINFI-9785S/2020|EPI_ISL_569754|05-21-2020	Russia	Human	2020-05-21
EPI_ISL_569755	hCoV-19/Russia/OMS-ORINFI-9809S/2020|EPI_ISL_569755|05-21-2020	Russia	Human	2020-05-21
EPI_ISL_569756	hCoV-19/Russia/OMS-ORINFI-9815S/2020|EPI_ISL_569756|05-21-2020	Russia	Human	2020-05-21
EPI_ISL_569757	hCoV-19/Russia/OMS-ORINFI-9820S/2020|EPI_ISL_569757|05-21-2020	Russia	Human	2020-05-21
EPI_ISL_569758	hCoV-19/Russia/OMS-ORINFI-1296S/2020|EPI_ISL_569758|05-24-2020	Russia	Human	2020-05-24
EPI_ISL_569759	hCoV-19/Russia/OMS-ORINFI-2022S/2020|EPI_ISL_569759|05-26-2020	Russia	Human	2020-05-26
EPI_ISL_569760	hCoV-19/Russia/OMS-ORINFI-2306S/2020|EPI_ISL_569760|05-28-2020	Russia	Human	2020-05-28
EPI_ISL_569761	hCoV-19/Russia/OMS-ORINFI-2854S/2020|EPI_ISL_569761|05-29-2020	Russia	Human	2020-05-29
EPI_ISL_569762	hCoV-19/Russia/OMS-ORINFI-2990S/2020|EPI_ISL_569762|05-27-2020	Russia	Human	2020-05-27
EPI_ISL_569763	hCoV-19/Russia/OMS-ORINFI-3807S/2020|EPI_ISL_569763|05-13-2020	Russia	Human	2020-05-13
EPI_ISL_569764	hCoV-19/Russia/OMS-ORINFI-3811S/2020|EPI_ISL_569764|06-02-2020	Russia	Human	2020-06-02
EPI_ISL_569765	hCoV-19/Russia/OMS-ORINFI-3846S/2020|EPI_ISL_569765|06-02-2020	Russia	Human	2020-06-02
EPI_ISL_569766	hCoV-19/Russia/OMS-ORINFI-4143S/2020|EPI_ISL_569766|05-28-2020	Russia	Human	2020-05-28
EPI_ISL_569767	hCoV-19/Russia/OMS-ORINFI-4507S/2020|EPI_ISL_569767|06-03-2020	Russia	Human	2020-06-03
EPI_ISL_569768	hCoV-19/Russia/OMS-ORINFI-5350S/2020|EPI_ISL_569768|06-07-2020	Russia	Human	2020-06-07
EPI_ISL_569769	hCoV-19/Russia/OMS-ORINFI-5363S/2020|EPI_ISL_569769|06-05-2020	Russia	Human	2020-06-05
EPI_ISL_569770	hCoV-19/Russia/OMS-ORINFI-5372S/2020|EPI_ISL_569770|06-05-2020	Russia	Human	2020-06-05
EPI_ISL_569771	hCoV-19/Russia/OMS-ORINFI-5782S/2020|EPI_ISL_569771|06-05-2020	Russia	Human	2020-06-05
EPI_ISL_569772	hCoV-19/Russia/OMS-ORINFI-5900S/2020|EPI_ISL_569772|06-01-2020	Russia	Human	2020-06-01
EPI_ISL_569773	hCoV-19/Russia/OMS-ORINFI-5948S/2020|EPI_ISL_569773|06-07-2020	Russia	Human	2020-06-07
EPI_ISL_569774	hCoV-19/Russia/OMS-ORINFI-6331S/2020|EPI_ISL_569774|06-07-2020	Russia	Human	2020-06-07
EPI_ISL_569775	hCoV-19/Russia/OMS-ORINFI-9033S/2020|EPI_ISL_569775|06-17-2020	Russia	Human	2020-06-17
EPI_ISL_569776	hCoV-19/Russia/OMS-ORINFI-1157S/2020|EPI_ISL_569776|06-26-2020	Russia	Human	2020-06-26
EPI_ISL_569777	hCoV-19/Russia/OMS-ORINFI-2149S/2020|EPI_ISL_569777|07-02-2020	Russia	Human	2020-07-02
EPI_ISL_569778	hCoV-19/Russia/OMS-ORINFI-2911S/2020|EPI_ISL_569778|07-04-2020	Russia	Human	2020-07-04
EPI_ISL_569779	hCoV-19/Russia/OMS-ORINFI-3012S/2020|EPI_ISL_569779|07-06-2020	Russia	Human	2020-07-06
EPI_ISL_569780	hCoV-19/Russia/OMS-ORINFI-3027S/2020|EPI_ISL_569780|07-06-2020	Russia	Human	2020-07-06
EPI_ISL_569781	hCoV-19/Russia/OMS-ORINFI-3868S/2020|EPI_ISL_569781|07-08-2020	Russia	Human	2020-07-08
EPI_ISL_569782	hCoV-19/Russia/OMS-ORINFI-4361S/2020|EPI_ISL_569782|07-08-2020	Russia	Human	2020-07-08
EPI_ISL_569783	hCoV-19/Russia/OMS-ORINFI-4761S/2020|EPI_ISL_569783|06-30-2020	Russia	Human	2020-06-30
EPI_ISL_569784	hCoV-19/Russia/OMS-ORINFI-4832S/2020|EPI_ISL_569784|07-11-2020	Russia	Human	2020-07-11
EPI_ISL_569785	hCoV-19/Russia/OMS-ORINFI-5042S/2020|EPI_ISL_569785|07-11-2020	Russia	Human	2020-07-11
EPI_ISL_569786	hCoV-19/Russia/OMS-ORINFI-5207S/2020|EPI_ISL_569786|07-13-2020	Russia	Human	2020-07-13
EPI_ISL_569787	hCoV-19/Russia/OMS-ORINFI-5762S/2020|EPI_ISL_569787|07-13-2020	Russia	Human	2020-07-13
EPI_ISL_569788	hCoV-19/Russia/OMS-ORINFI-5463S/2020|EPI_ISL_569788|07-13-2020	Russia	Human	2020-07-13
EPI_ISL_569789	hCoV-19/Russia/OMS-ORINFI-7899S/2020|EPI_ISL_569789|07-21-2020	Russia	Human	2020-07-21
EPI_ISL_569790	hCoV-19/Russia/OMS-ORINFI-8583S/2020|EPI_ISL_569790|07-22-2020	Russia	Human	2020-07-22
EPI_ISL_569791	hCoV-19/Russia/OMS-ORINFI-8803S/2020|EPI_ISL_569791|07-23-2020	Russia	Human	2020-07-23
EPI_ISL_569792	hCoV-19/Russia/OMS-ORINFI-8945S/2020|EPI_ISL_569792|07-23-2020	Russia	Human	2020-07-23
EPI_ISL_569793	hCoV-19/Russia/OMS-ORINFI-9295S/2020|EPI_ISL_569793|07-25-2020	Russia	Human	2020-07-25
EPI_ISL_569794	hCoV-19/Russia/OMS-ORINFI-9642S/2020|EPI_ISL_569794|07-27-2020	Russia	Human	2020-07-27
EPI_ISL_569795	hCoV-19/Russia/OMS-ORINFI-9674S/2020|EPI_ISL_569795|07-27-2020	Russia	Human	2020-07-27
EPI_ISL_569796	hCoV-19/Russia/OMS-ORINFI-4764S/2020|EPI_ISL_569796|05-02-2020	Russia	Human	2020-05-02
EPI_ISL_569797	hCoV-19/Russia/OMS-ORINFI-4760S/2020|EPI_ISL_569797|05-02-2020	Russia	Human	2020-05-02
EPI_ISL_569798	hCoV-19/Russia/OMS-ORINFI-4370S/2020|EPI_ISL_569798|07-08-2020	Russia	Human	2020-07-08
EPI_ISL_569799	hCoV-19/Russia/OMS-ORINFI-1322S/2020|EPI_ISL_569799|09-02-2020	Russia	Human	2020-09-02
EPI_ISL_569800	hCoV-19/Russia/OMS-ORINFI-4822S/2020|EPI_ISL_569800|07-10-2020	Russia	Human	2020-07-10
EPI_ISL_569801	hCoV-19/Russia/OMS-ORINFI-8941S/2020|EPI_ISL_569801|07-23-2020	Russia	Human	2020-07-23
EPI_ISL_569802	hCoV-19/Russia/OMS-ORINFI-61S/2020|EPI_ISL_569802|05-14-2020	Russia	Human	2020-05-14
EPI_ISL_569803	hCoV-19/Russia/OMS-ORINFI-5912S/2020|EPI_ISL_569803|06-07-2020	Russia	Human	2020-06-07
EPI_ISL_569804	hCoV-19/Russia/OMS-ORINFI-4882S/2020|EPI_ISL_569804|07-10-2020	Russia	Human	2020-07-10
EPI_ISL_569805	hCoV-19/Russia/OMS-ORINFI-3019S/2020|EPI_ISL_569805|07-06-2020	Russia	Human	2020-07-06
EPI_ISL_569806	hCoV-19/Russia/OMS-ORINFI-4827S/2020|EPI_ISL_569806|07-10-2020	Russia	Human	2020-07-10
EPI_ISL_569807	hCoV-19/Russia/OMS-ORINFI-6240S/2020|EPI_ISL_569807|07-15-2020	Russia	Human	2020-07-15
EPI_ISL_569808	hCoV-19/Russia/OMS-ORINFI-8942S/2020|EPI_ISL_569808|07-23-2020	Russia	Human	2020-07-23
EPI_ISL_569809	hCoV-19/Russia/OMS-ORINFI-70S/2020|EPI_ISL_569809|05-14-2020	Russia	Human	2020-05-14
EPI_ISL_569810	hCoV-19/Russia/OMS-ORINFI-56S-2/2020|EPI_ISL_569810|06-17-2020	Russia	Human	2020-06-17
EPI_ISL_569811	hCoV-19/Russia/OMS-ORINFI-4877S/2020|EPI_ISL_569811|05-03-2020	Russia	Human	2020-05-03
EPI_ISL_569812	hCoV-19/Russia/OMS-ORINFI-66S/2020|EPI_ISL_569812|05-14-2020	Russia	Human	2020-05-14
EPI_ISL_569813	hCoV-19/Russia/OMS-ORINFI-5286S/2020|EPI_ISL_569813|07-13-2020	Russia	Human	2020-07-13
EPI_ISL_569814	hCoV-19/Russia/OMS-ORINFI-3970S/2020|EPI_ISL_569814|07-08-2020	Russia	Human	2020-07-08
EPI_ISL_569815	hCoV-19/Russia/OMS-ORINFI-3873S/2020|EPI_ISL_569815|07-08-2020	Russia	Human	2020-07-08
EPI_ISL_569816	hCoV-19/Russia/OMS-ORINFI-4828S/2020|EPI_ISL_569816|07-10-2020	Russia	Human	2020-07-10
EPI_ISL_569817	hCoV-19/Russia/OMS-ORINFI-47S/2020|EPI_ISL_569817|05-14-2020	Russia	Human	2020-05-14
EPI_ISL_569818	hCoV-19/Russia/OMS-ORINFI-120S/2020|EPI_ISL_569818|05-14-2020	Russia	Human	2020-05-14
EPI_ISL_569819	hCoV-19/Russia/OMS-ORINFI-1630S/2020|EPI_ISL_569819|06-29-2020	Russia	Human	2020-06-29
EPI_ISL_569820	hCoV-19/Russia/OMS-ORINFI-4791S/2020|EPI_ISL_569820|07-10-2020	Russia	Human	2020-07-10
EPI_ISL_569821	hCoV-19/Russia/OMS-ORINFI-3S/2020|EPI_ISL_569821|05-13-2020	Russia	Human	2020-05-13
EPI_ISL_569822	hCoV-19/Russia/OMS-ORINFI-78S/2020|EPI_ISL_569822|05-13-2020	Russia	Human	2020-05-13
EPI_ISL_569823	hCoV-19/Russia/OMS-ORINFI-5195S/2020|EPI_ISL_569823|07-13-2020	Russia	Human	2020-07-13
EPI_ISL_569824	hCoV-19/Russia/OMS-ORINFI-6957S/2020|EPI_ISL_569824|07-17-2020	Russia	Human	2020-07-17
EPI_ISL_569825	hCoV-19/Russia/OMS-ORINFI-55S/2020|EPI_ISL_569825|05-14-2020	Russia	Human	2020-05-14
EPI_ISL_569826	hCoV-19/Russia/OMS-ORINFI-2535S/2020|EPI_ISL_569826|04-08-2020	Russia	Human	2020-04-08
EPI_ISL_569827	hCoV-19/Russia/OMS-ORINFI-1631S/2020|EPI_ISL_569827|06-29-2020	Russia	Human	2020-06-29
EPI_ISL_569828	hCoV-19/Russia/OMS-ORINFI-2112S/2020|EPI_ISL_569828|07-02-2020	Russia	Human	2020-07-02
EPI_ISL_569829	hCoV-19/Russia/OMS-ORINFI-4814S/2020|EPI_ISL_569829|07-10-2020	Russia	Human	2020-07-10
EPI_ISL_569830	hCoV-19/Russia/OMS-ORINFI-5199S/2020|EPI_ISL_569830|07-13-2020	Russia	Human	2020-07-13
EPI_ISL_569831	hCoV-19/Russia/OMS-ORINFI-8436S/2020|EPI_ISL_569831|07-22-2020	Russia	Human	2020-07-22
EPI_ISL_569832	hCoV-19/Russia/OMS-ORINFI-56S/2020|EPI_ISL_569832|05-14-2020	Russia	Human	2020-05-14
EPI_ISL_569833	hCoV-19/Russia/OMS-ORINFI-1632S/2020|EPI_ISL_569833|06-29-2020	Russia	Human	2020-06-29
EPI_ISL_569834	hCoV-19/Russia/OMS-ORINFI-3961S/2020|EPI_ISL_569834|07-08-2020	Russia	Human	2020-07-08
EPI_ISL_569835	hCoV-19/Russia/OMS-ORINFI-2427S/2020|EPI_ISL_569835|07-03-2020	Russia	Human	2020-07-03
EPI_ISL_569836	hCoV-19/Russia/OMS-ORINFI-1141S/2020|EPI_ISL_569836|08-18-2020	Russia	Human	2020-08-18
EPI_ISL_569837	hCoV-19/Russia/OMS-ORINFI-106S/2020|EPI_ISL_569837|05-13-2020	Russia	Human	2020-05-13
EPI_ISL_569838	hCoV-19/Russia/OMS-ORINFI-5204S/2020|EPI_ISL_569838|07-13-2020	Russia	Human	2020-07-13
EPI_ISL_569839	hCoV-19/Russia/OMS-ORINFI-8474S/2020|EPI_ISL_569839|07-22-2020	Russia	Human	2020-07-22
EPI_ISL_569840	hCoV-19/Russia/OMS-ORINFI-57S/2020|EPI_ISL_569840|05-14-2020	Russia	Human	2020-05-14
EPI_ISL_569841	hCoV-19/Russia/OMS-ORINFI-2887S/2020|EPI_ISL_569841|04-14-2020	Russia	Human	2020-04-14
EPI_ISL_569842	hCoV-19/Russia/OMS-ORINFI-1639S/2020|EPI_ISL_569842|06-17-2020	Russia	Human	2020-06-17
EPI_ISL_569843	hCoV-19/Russia/OMS-ORINFI-9661S/2020|EPI_ISL_569843|06-22-2020	Russia	Human	2020-06-22
EPI_ISL_569844	hCoV-19/Russia/OMS-ORINFI-7593S/2020|EPI_ISL_569844|07-20-2020	Russia	Human	2020-07-20
EPI_ISL_569845	hCoV-19/Russia/OMS-ORINFI-4818S/2020|EPI_ISL_569845|07-10-2020	Russia	Human	2020-07-10
EPI_ISL_569846	hCoV-19/Russia/OMS-ORINFI-5208S/2020|EPI_ISL_569846|07-13-2020	Russia	Human	2020-07-13
EPI_ISL_569847	hCoV-19/Russia/OMS-ORINFI-8499S/2020|EPI_ISL_569847|07-22-2020	Russia	Human	2020-07-22
EPI_ISL_569848	hCoV-19/Russia/OMS-ORINFI-58S/2020|EPI_ISL_569848|05-14-2020	Russia	Human	2020-05-14
EPI_ISL_569849	hCoV-19/Russia/OMS-ORINFI-3401S/2020|EPI_ISL_569849|04-20-2020	Russia	Human	2020-04-20
EPI_ISL_569850	hCoV-19/Russia/OMS-ORINFI-3951S/2020|EPI_ISL_569850|07-08-2020	Russia	Human	2020-07-08
EPI_ISL_569851	hCoV-19/Russia/OMS-ORINFI-7598S/2020|EPI_ISL_569851|06-12-2020	Russia	Human	2020-06-12
EPI_ISL_569852	hCoV-19/Russia/OMS-ORINFI-9975S/2020|EPI_ISL_569852|06-22-2020	Russia	Human	2020-06-22
EPI_ISL_569853	hCoV-19/Russia/OMS-ORINFI-4368S/2020|EPI_ISL_569853|07-08-2020	Russia	Human	2020-07-08
EPI_ISL_569854	hCoV-19/Russia/OMS-ORINFI-4890S/2020|EPI_ISL_569854|05-03-2020	Russia	Human	2020-05-03
EPI_ISL_569855	hCoV-19/Russia/OMS-ORINFI-60S/2020|EPI_ISL_569855|05-13-2020	Russia	Human	2020-05-13
EPI_ISL_569856	hCoV-19/Russia/OMS-ORINFI-9060S/2020|EPI_ISL_569856|05-19-2020	Russia	Human	2020-05-19
EPI_ISL_569857	hCoV-19/Russia/OMS-ORINFI-4895S/2020|EPI_ISL_569857|05-03-2020	Russia	Human	2020-05-03
EPI_ISL_572398	hCoV-19/Russia/Moscow-PMVL-12/2020|EPI_ISL_572398|05-18-2020	Russia	Human	2020-05-18
EPI_ISL_596228	hCoV-19/Russia/SPE-RII-30769S/2020|EPI_ISL_596228|08-20-2020	Russia	Human	2020-08-20
EPI_ISL_596229	hCoV-19/Russia/SPE-RII-30848S/2020|EPI_ISL_596229|08-24-2020	Russia	Human	2020-08-24
EPI_ISL_596230	hCoV-19/Russia/SPE-RII-32307S/2020|EPI_ISL_596230|08-31-2020	Russia	Human	2020-08-31
EPI_ISL_596231	hCoV-19/Russia/SPE-RII-32995S/2020|EPI_ISL_596231|09-04-2020	Russia	Human	2020-09-04
EPI_ISL_596232	hCoV-19/Russia/SPE-RII-33958V/2020|EPI_ISL_596232|09-10-2020	Russia	Human	2020-09-10
EPI_ISL_596233	hCoV-19/Russia/LEN-RII-34268M/2020|EPI_ISL_596233|09-01-2020	Russia	Human	2020-09-01
EPI_ISL_596234	hCoV-19/Russia/LEN-RII-34271M/2020|EPI_ISL_596234|09-01-2020	Russia	Human	2020-09-01
EPI_ISL_596235	hCoV-19/Russia/SPE-RII-34611S/2020|EPI_ISL_596235|09-17-2020	Russia	Human	2020-09-17
EPI_ISL_596236	hCoV-19/Russia/SPE-RII-34613S/2020|EPI_ISL_596236|09-17-2020	Russia	Human	2020-09-17
EPI_ISL_596237	hCoV-19/Russia/SPE-RII-34646S/2020|EPI_ISL_596237|09-18-2020	Russia	Human	2020-09-18
EPI_ISL_596238	hCoV-19/Russia/SPE-RII-34660S/2020|EPI_ISL_596238|09-18-2020	Russia	Human	2020-09-18
EPI_ISL_596239	hCoV-19/Russia/SPE-RII-34755S/2020|EPI_ISL_596239|09-18-2020	Russia	Human	2020-09-18
EPI_ISL_596240	hCoV-19/Russia/SPE-RII-34948S/2020|EPI_ISL_596240|09-22-2020	Russia	Human	2020-09-22
EPI_ISL_596241	hCoV-19/Russia/SPE-RII-35034S/2020|EPI_ISL_596241|09-23-2020	Russia	Human	2020-09-23
EPI_ISL_596242	hCoV-19/Russia/SPE-RII-35144S/2020|EPI_ISL_596242|09-24-2020	Russia	Human	2020-09-24
EPI_ISL_596243	hCoV-19/Russia/SPE-RII-35177S/2020|EPI_ISL_596243|09-24-2020	Russia	Human	2020-09-24
EPI_ISL_596244	hCoV-19/Russia/SPE-RII-35178S/2020|EPI_ISL_596244|09-24-2020	Russia	Human	2020-09-24
EPI_ISL_596245	hCoV-19/Russia/SPE-RII-35212S/2020|EPI_ISL_596245|09-24-2020	Russia	Human	2020-09-24
EPI_ISL_596246	hCoV-19/Russia/SPE-RII-35217S/2020|EPI_ISL_596246|09-25-2020	Russia	Human	2020-09-25
EPI_ISL_596247	hCoV-19/Russia/SPE-RII-35397S/2020|EPI_ISL_596247|09-28-2020	Russia	Human	2020-09-28
EPI_ISL_596248	hCoV-19/Russia/SPE-RII-35435S/2020|EPI_ISL_596248|09-28-2020	Russia	Human	2020-09-28
EPI_ISL_596249	hCoV-19/Russia/SPE-RII-35589S/2020|EPI_ISL_596249|09-28-2020	Russia	Human	2020-09-28
EPI_ISL_596250	hCoV-19/Russia/SPE-RII-MH1007S/2020|EPI_ISL_596250|09-04-2020	Russia	Human	2020-09-04
EPI_ISL_596251	hCoV-19/Russia/SPE-RII-MH1008S/2020|EPI_ISL_596251|09-04-2020	Russia	Human	2020-09-04
EPI_ISL_596252	hCoV-19/Russia/SPE-RII-MH1012S/2020|EPI_ISL_596252|09-05-2020	Russia	Human	2020-09-05
EPI_ISL_596253	hCoV-19/Russia/SVE-RII-MH1028S/2020|EPI_ISL_596253|09-05-2020	Russia	Human	2020-09-05
EPI_ISL_596254	hCoV-19/Russia/SPE-RII-MH1042S/2020|EPI_ISL_596254|09-06-2020	Russia	Human	2020-09-06
EPI_ISL_596255	hCoV-19/Russia/SPE-RII-MH1043S/2020|EPI_ISL_596255|09-06-2020	Russia	Human	2020-09-06
EPI_ISL_596256	hCoV-19/Russia/SPE-RII-MH1049S/2020|EPI_ISL_596256|09-06-2020	Russia	Human	2020-09-06
EPI_ISL_596257	hCoV-19/Russia/SPE-RII-MH1050S/2020|EPI_ISL_596257|09-06-2020	Russia	Human	2020-09-06
EPI_ISL_596258	hCoV-19/Russia/SPE-RII-MH1055S/2020|EPI_ISL_596258|09-06-2020	Russia	Human	2020-09-06
EPI_ISL_596259	hCoV-19/Russia/SPE-RII-MH1058S/2020|EPI_ISL_596259|09-06-2020	Russia	Human	2020-09-06
EPI_ISL_596260	hCoV-19/Russia/SPE-RII-MH1059S/2020|EPI_ISL_596260|09-06-2020	Russia	Human	2020-09-06
EPI_ISL_596262	hCoV-19/Russia/SPE-RII-MH1062S/2020|EPI_ISL_596262|09-06-2020	Russia	Human	2020-09-06
EPI_ISL_596263	hCoV-19/Russia/SPE-RII-MH1064S/2020|EPI_ISL_596263|09-06-2020	Russia	Human	2020-09-06
EPI_ISL_596264	hCoV-19/Russia/NVS-RII-MH1087V/2020|EPI_ISL_596264|07-22-2020	Russia	Human	2020-07-22
EPI_ISL_596265	hCoV-19/Russia/NVS-RII-MH1097V/2020|EPI_ISL_596265|07-29-2020	Russia	Human	2020-07-29
EPI_ISL_596266	hCoV-19/Russia/NVS-RII-MH1137S/2020|EPI_ISL_596266|07-30-2020	Russia	Human	2020-07-30
EPI_ISL_596267	hCoV-19/Russia/NVS-RII-MH1142S/2020|EPI_ISL_596267|08-09-2020	Russia	Human	2020-08-09
EPI_ISL_596268	hCoV-19/Russia/SPE-RII-MH1400S/2020|EPI_ISL_596268|09-12-2020	Russia	Human	2020-09-12
EPI_ISL_596269	hCoV-19/Russia/NGR-RII-MH1404S/2020|EPI_ISL_596269|09-10-2020	Russia	Human	2020-09-10
EPI_ISL_596270	hCoV-19/Russia/SVE-RII-MH1411S/2020|EPI_ISL_596270|09-03-2020	Russia	Human	2020-09-03
EPI_ISL_596271	hCoV-19/Russia/SVE-RII-MH1412S/2020|EPI_ISL_596271|09-07-2020	Russia	Human	2020-09-07
EPI_ISL_596272	hCoV-19/Russia/SVE-RII-MH1430S/2020|EPI_ISL_596272|09-11-2020	Russia	Human	2020-09-11
EPI_ISL_596273	hCoV-19/Russia/SVE-RII-MH1433S/2020|EPI_ISL_596273|09-10-2020	Russia	Human	2020-09-10
EPI_ISL_596274	hCoV-19/Russia/SVE-RII-MH1436S/2020|EPI_ISL_596274|09-12-2020	Russia	Human	2020-09-12
EPI_ISL_596275	hCoV-19/Russia/SVE-RII-MH1438S/2020|EPI_ISL_596275|09-06-2020	Russia	Human	2020-09-06
EPI_ISL_596276	hCoV-19/Russia/SVE-RII-MH1441S/2020|EPI_ISL_596276|09-06-2020	Russia	Human	2020-09-06
EPI_ISL_596277	hCoV-19/Russia/SVE-RII-MH1443S/2020|EPI_ISL_596277|09-08-2020	Russia	Human	2020-09-08
EPI_ISL_596278	hCoV-19/Russia/SVE-RII-MH1444S/2020|EPI_ISL_596278|09-08-2020	Russia	Human	2020-09-08
EPI_ISL_596279	hCoV-19/Russia/SVE-RII-MH1452S/2020|EPI_ISL_596279|09-08-2020	Russia	Human	2020-09-08
EPI_ISL_596280	hCoV-19/Russia/SPE-RII-MH1464S/2020|EPI_ISL_596280|09-13-2020	Russia	Human	2020-09-13
EPI_ISL_596281	hCoV-19/Russia/SPE-RII-MH1489S/2020|EPI_ISL_596281|09-11-2020	Russia	Human	2020-09-11
EPI_ISL_596282	hCoV-19/Russia/SPE-RII-MH1500S/2020|EPI_ISL_596282|09-11-2020	Russia	Human	2020-09-11
EPI_ISL_596283	hCoV-19/Russia/SPE-RII-MH1504S/2020|EPI_ISL_596283|09-08-2020	Russia	Human	2020-09-08
EPI_ISL_596284	hCoV-19/Russia/SPE-RII-MH1509S/2020|EPI_ISL_596284|09-10-2020	Russia	Human	2020-09-10
EPI_ISL_596285	hCoV-19/Russia/SPE-RII-MH1512S/2020|EPI_ISL_596285|09-11-2020	Russia	Human	2020-09-11
EPI_ISL_596286	hCoV-19/Russia/SPE-RII-MH1515S/2020|EPI_ISL_596286|09-11-2020	Russia	Human	2020-09-11
EPI_ISL_596288	hCoV-19/Russia/SPE-RII-MH1519S/2020|EPI_ISL_596288|09-11-2020	Russia	Human	2020-09-11
EPI_ISL_596289	hCoV-19/Russia/SPE-RII-MH1520S/2020|EPI_ISL_596289|09-12-2020	Russia	Human	2020-09-12
EPI_ISL_596291	hCoV-19/Russia/SPE-RII-MH1524S/2020|EPI_ISL_596291|09-12-2020	Russia	Human	2020-09-12
EPI_ISL_596292	hCoV-19/Russia/SPE-RII-MH1535S/2020|EPI_ISL_596292|09-13-2020	Russia	Human	2020-09-13
EPI_ISL_596293	hCoV-19/Russia/SPE-RII-MH1568S/2020|EPI_ISL_596293|09-10-2020	Russia	Human	2020-09-10
EPI_ISL_596294	hCoV-19/Russia/SPE-RII-MH1609S/2020|EPI_ISL_596294|09-13-2020	Russia	Human	2020-09-13
EPI_ISL_596295	hCoV-19/Russia/SVE-RII-MH1612S/2020|EPI_ISL_596295|09-08-2020	Russia	Human	2020-09-08
EPI_ISL_596296	hCoV-19/Russia/SVE-RII-MH1613S/2020|EPI_ISL_596296|09-07-2020	Russia	Human	2020-09-07
EPI_ISL_596297	hCoV-19/Russia/SPE-RII-MH1616S/2020|EPI_ISL_596297|09-07-2020	Russia	Human	2020-09-07
EPI_ISL_596298	hCoV-19/Russia/SVE-RII-MH1618S/2020|EPI_ISL_596298|09-07-2020	Russia	Human	2020-09-07
EPI_ISL_596299	hCoV-19/Russia/SVE-RII-MH1626S/2020|EPI_ISL_596299|09-08-2020	Russia	Human	2020-09-08
EPI_ISL_596300	hCoV-19/Russia/SVE-RII-MH1627S/2020|EPI_ISL_596300|09-08-2020	Russia	Human	2020-09-08
EPI_ISL_596301	hCoV-19/Russia/SPE-RII-MH1628S/2020|EPI_ISL_596301|09-07-2020	Russia	Human	2020-09-07
EPI_ISL_596302	hCoV-19/Russia/SVE-RII-MH1632S/2020|EPI_ISL_596302|09-08-2020	Russia	Human	2020-09-08
EPI_ISL_596303	hCoV-19/Russia/SVE-RII-MH1633S/2020|EPI_ISL_596303|09-12-2020	Russia	Human	2020-09-12
EPI_ISL_596304	hCoV-19/Russia/SVE-RII-MH1634S/2020|EPI_ISL_596304|09-11-2020	Russia	Human	2020-09-11
EPI_ISL_596305	hCoV-19/Russia/SVE-RII-MH1636S/2020|EPI_ISL_596305|09-03-2020	Russia	Human	2020-09-03
EPI_ISL_596306	hCoV-19/Russia/SVE-RII-MH1637S/2020|EPI_ISL_596306|09-03-2020	Russia	Human	2020-09-03
EPI_ISL_596307	hCoV-19/Russia/SVE-RII-MH1638S/2020|EPI_ISL_596307|09-08-2020	Russia	Human	2020-09-08
EPI_ISL_596308	hCoV-19/Russia/SVE-RII-MH1640S/2020|EPI_ISL_596308|09-09-2020	Russia	Human	2020-09-09
EPI_ISL_596309	hCoV-19/Russia/SVE-RII-MH1643S/2020|EPI_ISL_596309|09-11-2020	Russia	Human	2020-09-11
EPI_ISL_596310	hCoV-19/Russia/PER-RII-MH1646S/2020|EPI_ISL_596310|09-06-2020	Russia	Human	2020-09-06
EPI_ISL_596311	hCoV-19/Russia/KK-RII-MH1680S/2020|EPI_ISL_596311|09-03-2020	Russia	Human	2020-09-03
EPI_ISL_596312	hCoV-19/Russia/KK-RII-MH1681S/2020|EPI_ISL_596312|09-03-2020	Russia	Human	2020-09-03
EPI_ISL_596313	hCoV-19/Russia/NIZ-RII-MH1682S/2020|EPI_ISL_596313|09-02-2020	Russia	Human	2020-09-02
EPI_ISL_596314	hCoV-19/Russia/NIZ-RII-MH1683S/2020|EPI_ISL_596314|09-04-2020	Russia	Human	2020-09-04
EPI_ISL_596315	hCoV-19/Russia/AD-RII-MH1684S/2020|EPI_ISL_596315|09-09-2020	Russia	Human	2020-09-09
EPI_ISL_596316	hCoV-19/Russia/KDA-RII-MH1685S/2020|EPI_ISL_596316|09-04-2020	Russia	Human	2020-09-04
EPI_ISL_596317	hCoV-19/Russia/KL-RII-MH1686S/2020|EPI_ISL_596317|09-03-2020	Russia	Human	2020-09-03
EPI_ISL_596318	hCoV-19/Russia/MOW-RII-MH1970S/2020|EPI_ISL_596318|05-15-2020	Russia	Human	2020-05-15
EPI_ISL_596319	hCoV-19/Russia/MOW-RII-MH1971S/2020|EPI_ISL_596319|05-18-2020	Russia	Human	2020-05-18
EPI_ISL_596320	hCoV-19/Russia/MOW-RII-MH1972S/2020|EPI_ISL_596320|05-18-2020	Russia	Human	2020-05-18
EPI_ISL_596321	hCoV-19/Russia/MOW-RII-MH1973S/2020|EPI_ISL_596321|05-20-2020	Russia	Human	2020-05-20
EPI_ISL_596322	hCoV-19/Russia/MOW-RII-MH1974S/2020|EPI_ISL_596322|05-21-2020	Russia	Human	2020-05-21
EPI_ISL_596323	hCoV-19/Russia/MOW-RII-MH1975S/2020|EPI_ISL_596323|05-28-2020	Russia	Human	2020-05-28
EPI_ISL_596324	hCoV-19/Russia/MOW-RII-MH1976S/2020|EPI_ISL_596324|05-28-2020	Russia	Human	2020-05-28
EPI_ISL_596325	hCoV-19/Russia/MOW-RII-MH1979S/2020|EPI_ISL_596325|05-28-2020	Russia	Human	2020-05-28
EPI_ISL_596326	hCoV-19/Russia/MOW-RII-MH1980S/2020|EPI_ISL_596326|05-29-2020	Russia	Human	2020-05-29
EPI_ISL_596327	hCoV-19/Russia/MOW-RII-MH1982S/2020|EPI_ISL_596327|05-30-2020	Russia	Human	2020-05-30
EPI_ISL_596328	hCoV-19/Russia/MOW-RII-MH1983S/2020|EPI_ISL_596328|06-01-2020	Russia	Human	2020-06-01
EPI_ISL_596329	hCoV-19/Russia/MOW-RII-MH1984S/2020|EPI_ISL_596329|06-01-2020	Russia	Human	2020-06-01
EPI_ISL_596330	hCoV-19/Russia/MOW-RII-MH1985S/2020|EPI_ISL_596330|06-01-2020	Russia	Human	2020-06-01
EPI_ISL_596331	hCoV-19/Russia/MOW-RII-MH1986S/2020|EPI_ISL_596331|06-01-2020	Russia	Human	2020-06-01
EPI_ISL_596332	hCoV-19/Russia/MOW-RII-MH1988S/2020|EPI_ISL_596332|05-25-2020	Russia	Human	2020-05-25
EPI_ISL_596333	hCoV-19/Russia/MOW-RII-MH1989S/2020|EPI_ISL_596333|05-25-2020	Russia	Human	2020-05-25
EPI_ISL_596334	hCoV-19/Russia/MOW-RII-MH1990S/2020|EPI_ISL_596334|05-25-2020	Russia	Human	2020-05-25
EPI_ISL_596335	hCoV-19/Russia/MOW-RII-MH1991S/2020|EPI_ISL_596335|05-25-2020	Russia	Human	2020-05-25
EPI_ISL_596336	hCoV-19/Russia/MOW-RII-MH1992S/2020|EPI_ISL_596336|06-05-2020	Russia	Human	2020-06-05
EPI_ISL_596337	hCoV-19/Russia/MOW-RII-MH1993S/2020|EPI_ISL_596337|06-05-2020	Russia	Human	2020-06-05
EPI_ISL_596338	hCoV-19/Russia/MOW-RII-MH1994S/2020|EPI_ISL_596338|06-08-2020	Russia	Human	2020-06-08
EPI_ISL_596339	hCoV-19/Russia/MOW-RII-MH1995S/2020|EPI_ISL_596339|06-06-2020	Russia	Human	2020-06-06
EPI_ISL_596340	hCoV-19/Russia/MOW-RII-MH1996S/2020|EPI_ISL_596340|06-09-2020	Russia	Human	2020-06-09
EPI_ISL_596341	hCoV-19/Russia/MOW-RII-MH1997S/2020|EPI_ISL_596341|06-10-2020	Russia	Human	2020-06-10
EPI_ISL_596342	hCoV-19/Russia/MOW-RII-MH1998S/2020|EPI_ISL_596342|06-10-2020	Russia	Human	2020-06-10
EPI_ISL_596343	hCoV-19/Russia/MOW-RII-MH1999S/2020|EPI_ISL_596343|06-11-2020	Russia	Human	2020-06-11
EPI_ISL_596344	hCoV-19/Russia/MOW-RII-MH2001S/2020|EPI_ISL_596344|06-15-2020	Russia	Human	2020-06-15
EPI_ISL_596345	hCoV-19/Russia/MOW-RII-MH2003S/2020|EPI_ISL_596345|06-19-2020	Russia	Human	2020-06-19
EPI_ISL_596346	hCoV-19/Russia/MOW-RII-MH2004S/2020|EPI_ISL_596346|05-27-2020	Russia	Human	2020-05-27
EPI_ISL_596347	hCoV-19/Russia/MOW-RII-MH2005S/2020|EPI_ISL_596347|05-25-2020	Russia	Human	2020-05-25
EPI_ISL_596348	hCoV-19/Russia/MOW-RII-MH2006S/2020|EPI_ISL_596348|05-28-2020	Russia	Human	2020-05-28
EPI_ISL_596349	hCoV-19/Russia/MOW-RII-MH2007S/2020|EPI_ISL_596349|05-15-2020	Russia	Human	2020-05-15
EPI_ISL_596350	hCoV-19/Russia/MOW-RII-MH2008S/2020|EPI_ISL_596350|05-18-2020	Russia	Human	2020-05-18
EPI_ISL_596351	hCoV-19/Russia/MOW-RII-MH2010S/2020|EPI_ISL_596351|06-05-2020	Russia	Human	2020-06-05
EPI_ISL_596352	hCoV-19/Russia/MOW-RII-MH2014S/2020|EPI_ISL_596352|05-15-2020	Russia	Human	2020-05-15
EPI_ISL_596353	hCoV-19/Russia/PRI-RII-MH733S/2020|EPI_ISL_596353|08-06-2020	Russia	Human	2020-08-06
EPI_ISL_596354	hCoV-19/Russia/PRI-RII-MH744S/2020|EPI_ISL_596354|08-07-2020	Russia	Human	2020-08-07
EPI_ISL_596355	hCoV-19/Russia/PRI-RII-MH747S/2020|EPI_ISL_596355|08-07-2020	Russia	Human	2020-08-07
EPI_ISL_596356	hCoV-19/Russia/PRI-RII-MH748S/2020|EPI_ISL_596356|08-08-2020	Russia	Human	2020-08-08
EPI_ISL_596357	hCoV-19/Russia/SPE-RII-MH939S/2020|EPI_ISL_596357|09-06-2020	Russia	Human	2020-09-06
EPI_ISL_596358	hCoV-19/Russia/SPE-RII-MH943S/2020|EPI_ISL_596358|09-06-2020	Russia	Human	2020-09-06
EPI_ISL_596359	hCoV-19/Russia/SPE-RII-MH944S/2020|EPI_ISL_596359|09-06-2020	Russia	Human	2020-09-06
EPI_ISL_596360	hCoV-19/Russia/SPE-RII-MH945S/2020|EPI_ISL_596360|09-06-2020	Russia	Human	2020-09-06
EPI_ISL_596361	hCoV-19/Russia/SPE-RII-MH949S/2020|EPI_ISL_596361|09-04-2020	Russia	Human	2020-09-04
EPI_ISL_596362	hCoV-19/Russia/SPE-RII-MH952S/2020|EPI_ISL_596362|09-03-2020	Russia	Human	2020-09-03
EPI_ISL_596363	hCoV-19/Russia/SPE-RII-MH953S/2020|EPI_ISL_596363|09-03-2020	Russia	Human	2020-09-03
EPI_ISL_596364	hCoV-19/Russia/SPE-RII-MH956S/2020|EPI_ISL_596364|09-03-2020	Russia	Human	2020-09-03
EPI_ISL_596365	hCoV-19/Russia/SPE-RII-MH958S/2020|EPI_ISL_596365|09-03-2020	Russia	Human	2020-09-03
EPI_ISL_596366	hCoV-19/Russia/SPE-RII-MH960S/2020|EPI_ISL_596366|09-03-2020	Russia	Human	2020-09-03
EPI_ISL_596367	hCoV-19/Russia/SPE-RII-MH968S/2020|EPI_ISL_596367|09-04-2020	Russia	Human	2020-09-04
EPI_ISL_596368	hCoV-19/Russia/SPE-RII-MH976S/2020|EPI_ISL_596368|09-04-2020	Russia	Human	2020-09-04
EPI_ISL_596369	hCoV-19/Russia/SPE-RII-MH977S/2020|EPI_ISL_596369|09-04-2020	Russia	Human	2020-09-04
EPI_ISL_596370	hCoV-19/Russia/SPE-RII-MH981S/2020|EPI_ISL_596370|09-04-2020	Russia	Human	2020-09-04
EPI_ISL_596371	hCoV-19/Russia/SPE-RII-MH982S/2020|EPI_ISL_596371|09-04-2020	Russia	Human	2020-09-04
EPI_ISL_596372	hCoV-19/Russia/SPE-RII-MH983S/2020|EPI_ISL_596372|09-04-2020	Russia	Human	2020-09-04
EPI_ISL_596373	hCoV-19/Russia/SPE-RII-MH984S/2020|EPI_ISL_596373|09-04-2020	Russia	Human	2020-09-04
EPI_ISL_596374	hCoV-19/Russia/SPE-RII-MH989S/2020|EPI_ISL_596374|09-03-2020	Russia	Human	2020-09-03
EPI_ISL_596375	hCoV-19/Russia/SPE-RII-MH995S/2020|EPI_ISL_596375|09-05-2020	Russia	Human	2020-09-05
EPI_ISL_596376	hCoV-19/Russia/SPE-RII-MH996S/2020|EPI_ISL_596376|09-05-2020	Russia	Human	2020-09-05
EPI_ISL_596377	hCoV-19/Russia/SPE-RII-MH998S/2020|EPI_ISL_596377|09-05-2020	Russia	Human	2020-09-05
EPI_ISL_602329	hCoV-19/Russia/SPE-RII-MH1014S/2020|EPI_ISL_602329|09-05-2020	Russia	Human	2020-09-05
EPI_ISL_602330	hCoV-19/Russia/SPE-RII-MH1057S/2020|EPI_ISL_602330|09-06-2020	Russia	Human	2020-09-06
EPI_ISL_602331	hCoV-19/Russia/SVE-RII-MH1442S/2020|EPI_ISL_602331|09-06-2020	Russia	Human	2020-09-06
EPI_ISL_602332	hCoV-19/Russia/SVE-RII-MH1446S/2020|EPI_ISL_602332|09-08-2020	Russia	Human	2020-09-08
EPI_ISL_602333	hCoV-19/Russia/SVE-RII-MH1447S/2020|EPI_ISL_602333|09-08-2020	Russia	Human	2020-09-08
EPI_ISL_602334	hCoV-19/Russia/SVE-RII-MH1448S/2020|EPI_ISL_602334|09-08-2020	Russia	Human	2020-09-08
EPI_ISL_602335	hCoV-19/Russia/SVE-RII-MH1449S/2020|EPI_ISL_602335|09-08-2020	Russia	Human	2020-09-08
EPI_ISL_602336	hCoV-19/Russia/SPE-RII-MH1496S/2020|EPI_ISL_602336|09-12-2020	Russia	Human	2020-09-12
EPI_ISL_602337	hCoV-19/Russia/SPE-RII-MH1529S/2020|EPI_ISL_602337|09-13-2020	Russia	Human	2020-09-13
EPI_ISL_602338	hCoV-19/Russia/SPE-RII-MH1573S/2020|EPI_ISL_602338|09-11-2020	Russia	Human	2020-09-11
EPI_ISL_602339	hCoV-19/Russia/SPE-RII-MH1597S/2020|EPI_ISL_602339|09-12-2020	Russia	Human	2020-09-12
EPI_ISL_602340	hCoV-19/Russia/SPE-RII-MH1598S/2020|EPI_ISL_602340|09-13-2020	Russia	Human	2020-09-13
EPI_ISL_602341	hCoV-19/Russia/SPE-RII-MH1624S/2020|EPI_ISL_602341|09-09-2020	Russia	Human	2020-09-09
EPI_ISL_602342	hCoV-19/Russia/SVE-RII-MH1691S/2020|EPI_ISL_602342|09-13-2020	Russia	Human	2020-09-13
EPI_ISL_602343	hCoV-19/Russia/SVE-RII-MH1697S/2020|EPI_ISL_602343|09-20-2020	Russia	Human	2020-09-20
EPI_ISL_602344	hCoV-19/Russia/MUR-RII-MH1700S/2020|EPI_ISL_602344|09-17-2020	Russia	Human	2020-09-17
EPI_ISL_602345	hCoV-19/Russia/MUR-RII-MH1701S/2020|EPI_ISL_602345|09-17-2020	Russia	Human	2020-09-17
EPI_ISL_602346	hCoV-19/Russia/NGR-RII-MH1702S/2020|EPI_ISL_602346|09-18-2020	Russia	Human	2020-09-18
EPI_ISL_602347	hCoV-19/Russia/NGR-RII-MH1705S/2020|EPI_ISL_602347|09-19-2020	Russia	Human	2020-09-19
EPI_ISL_602348	hCoV-19/Russia/SVE-RII-MH1711S/2020|EPI_ISL_602348|09-17-2020	Russia	Human	2020-09-17
EPI_ISL_602349	hCoV-19/Russia/SVE-RII-MH1712S/2020|EPI_ISL_602349|09-17-2020	Russia	Human	2020-09-17
EPI_ISL_602350	hCoV-19/Russia/SVE-RII-MH1713S/2020|EPI_ISL_602350|09-17-2020	Russia	Human	2020-09-17
EPI_ISL_602351	hCoV-19/Russia/SVE-RII-MH1714S/2020|EPI_ISL_602351|09-17-2020	Russia	Human	2020-09-17
EPI_ISL_602352	hCoV-19/Russia/SVE-RII-MH1715S/2020|EPI_ISL_602352|09-17-2020	Russia	Human	2020-09-17
EPI_ISL_602353	hCoV-19/Russia/SVE-RII-MH1716S/2020|EPI_ISL_602353|09-17-2020	Russia	Human	2020-09-17
EPI_ISL_602354	hCoV-19/Russia/SVE-RII-MH1717S/2020|EPI_ISL_602354|09-19-2020	Russia	Human	2020-09-19
EPI_ISL_602355	hCoV-19/Russia/SVE-RII-MH1720S/2020|EPI_ISL_602355|09-19-2020	Russia	Human	2020-09-19
EPI_ISL_602356	hCoV-19/Russia/SVE-RII-MH1722S/2020|EPI_ISL_602356|09-19-2020	Russia	Human	2020-09-19
EPI_ISL_602357	hCoV-19/Russia/SVE-RII-MH1723S/2020|EPI_ISL_602357|09-18-2020	Russia	Human	2020-09-18
EPI_ISL_602358	hCoV-19/Russia/SVE-RII-MH1724S/2020|EPI_ISL_602358|09-18-2020	Russia	Human	2020-09-18
EPI_ISL_602359	hCoV-19/Russia/SVE-RII-MH1725S/2020|EPI_ISL_602359|09-18-2020	Russia	Human	2020-09-18
EPI_ISL_602360	hCoV-19/Russia/SVE-RII-MH1727S/2020|EPI_ISL_602360|09-17-2020	Russia	Human	2020-09-17
EPI_ISL_602361	hCoV-19/Russia/SVE-RII-MH1733S/2020|EPI_ISL_602361|09-16-2020	Russia	Human	2020-09-16
EPI_ISL_602362	hCoV-19/Russia/SVE-RII-MH1758S/2020|EPI_ISL_602362|09-17-2020	Russia	Human	2020-09-17
EPI_ISL_602363	hCoV-19/Russia/SVE-RII-MH1910S/2020|EPI_ISL_602363|09-12-2020	Russia	Human	2020-09-12
EPI_ISL_602364	hCoV-19/Russia/KHM-RII-MH1914S/2020|EPI_ISL_602364|09-11-2020	Russia	Human	2020-09-11
EPI_ISL_602365	hCoV-19/Russia/PER-RII-MH1915S/2020|EPI_ISL_602365|09-16-2020	Russia	Human	2020-09-16
EPI_ISL_602366	hCoV-19/Russia/SVE-RII-MH1918S/2020|EPI_ISL_602366|09-17-2020	Russia	Human	2020-09-17
EPI_ISL_602367	hCoV-19/Russia/SVE-RII-MH1924S/2020|EPI_ISL_602367|09-16-2020	Russia	Human	2020-09-16
EPI_ISL_602368	hCoV-19/Russia/SVE-RII-MH1927S/2020|EPI_ISL_602368|09-17-2020	Russia	Human	2020-09-17
EPI_ISL_602369	hCoV-19/Russia/SVE-RII-MH1928S/2020|EPI_ISL_602369|09-17-2020	Russia	Human	2020-09-17
EPI_ISL_602370	hCoV-19/Russia/SVE-RII-MH1930S/2020|EPI_ISL_602370|09-17-2020	Russia	Human	2020-09-17
EPI_ISL_602371	hCoV-19/Russia/SVE-RII-MH1931S/2020|EPI_ISL_602371|09-17-2020	Russia	Human	2020-09-17
EPI_ISL_602372	hCoV-19/Russia/SVE-RII-MH1932S/2020|EPI_ISL_602372|09-16-2020	Russia	Human	2020-09-16
EPI_ISL_602373	hCoV-19/Russia/SVE-RII-MH1936S/2020|EPI_ISL_602373|09-19-2020	Russia	Human	2020-09-19
EPI_ISL_602374	hCoV-19/Russia/SVE-RII-MH1941S/2020|EPI_ISL_602374|09-17-2020	Russia	Human	2020-09-17
EPI_ISL_602375	hCoV-19/Russia/PER-RII-MH1950S/2020|EPI_ISL_602375|09-16-2020	Russia	Human	2020-09-16
EPI_ISL_602376	hCoV-19/Russia/PER-RII-MH1951S/2020|EPI_ISL_602376|09-16-2020	Russia	Human	2020-09-16
EPI_ISL_602377	hCoV-19/Russia/PSK-RII-MH2017S/2020|EPI_ISL_602377|09-23-2020	Russia	Human	2020-09-23
EPI_ISL_602378	hCoV-19/Russia/PSK-RII-MH2018S/2020|EPI_ISL_602378|09-24-2020	Russia	Human	2020-09-24
EPI_ISL_602379	hCoV-19/Russia/NGR-RII-MH2019S/2020|EPI_ISL_602379|09-26-2020	Russia	Human	2020-09-26
EPI_ISL_602380	hCoV-19/Russia/LEN-RII-MH2021S/2020|EPI_ISL_602380|09-24-2020	Russia	Human	2020-09-24
EPI_ISL_602381	hCoV-19/Russia/SVE-RII-MH2022S/2020|EPI_ISL_602381|09-18-2020	Russia	Human	2020-09-18
EPI_ISL_602382	hCoV-19/Russia/SVE-RII-MH2024S/2020|EPI_ISL_602382|09-18-2020	Russia	Human	2020-09-18
EPI_ISL_602383	hCoV-19/Russia/SVE-RII-MH2025S/2020|EPI_ISL_602383|09-20-2020	Russia	Human	2020-09-20
EPI_ISL_602384	hCoV-19/Russia/SVE-RII-MH2033S/2020|EPI_ISL_602384|09-20-2020	Russia	Human	2020-09-20
EPI_ISL_602385	hCoV-19/Russia/SVE-RII-MH2034S/2020|EPI_ISL_602385|09-21-2020	Russia	Human	2020-09-21
EPI_ISL_602386	hCoV-19/Russia/SVE-RII-MH2038S/2020|EPI_ISL_602386|09-21-2020	Russia	Human	2020-09-21
EPI_ISL_602387	hCoV-19/Russia/SVE-RII-MH2039S/2020|EPI_ISL_602387|09-21-2020	Russia	Human	2020-09-21
EPI_ISL_602388	hCoV-19/Russia/SVE-RII-MH2045S/2020|EPI_ISL_602388|09-21-2020	Russia	Human	2020-09-21
EPI_ISL_602389	hCoV-19/Russia/LEN-RII-MH2050S/2020|EPI_ISL_602389|09-18-2020	Russia	Human	2020-09-18
EPI_ISL_602390	hCoV-19/Russia/LEN-RII-MH2053S/2020|EPI_ISL_602390|09-28-2020	Russia	Human	2020-09-28
EPI_ISL_602391	hCoV-19/Russia/MOW-RII-MH2055S/2020|EPI_ISL_602391|09-24-2020	Russia	Human	2020-09-24
EPI_ISL_602392	hCoV-19/Russia/MOW-RII-MH2056S/2020|EPI_ISL_602392|09-24-2020	Russia	Human	2020-09-24
EPI_ISL_602393	hCoV-19/Russia/MOW-RII-MH2058S/2020|EPI_ISL_602393|09-24-2020	Russia	Human	2020-09-24
EPI_ISL_602394	hCoV-19/Russia/MOW-RII-MH2059S/2020|EPI_ISL_602394|09-25-2020	Russia	Human	2020-09-25
EPI_ISL_602395	hCoV-19/Russia/MOW-RII-MH2060S/2020|EPI_ISL_602395|09-25-2020	Russia	Human	2020-09-25
EPI_ISL_602396	hCoV-19/Russia/MOW-RII-MH2061S/2020|EPI_ISL_602396|09-25-2020	Russia	Human	2020-09-25
EPI_ISL_602397	hCoV-19/Russia/MUR-RII-MH2062S/2020|EPI_ISL_602397|09-21-2020	Russia	Human	2020-09-21
EPI_ISL_602398	hCoV-19/Russia/MUR-RII-MH2063S/2020|EPI_ISL_602398|09-23-2020	Russia	Human	2020-09-23
EPI_ISL_602399	hCoV-19/Russia/MUR-RII-MH2064S/2020|EPI_ISL_602399|09-24-2020	Russia	Human	2020-09-24
EPI_ISL_602400	hCoV-19/Russia/MUR-RII-MH2065S/2020|EPI_ISL_602400|09-24-2020	Russia	Human	2020-09-24
EPI_ISL_602401	hCoV-19/Russia/SVE-RII-MH2066S/2020|EPI_ISL_602401|09-21-2020	Russia	Human	2020-09-21
EPI_ISL_602402	hCoV-19/Russia/SVE-RII-MH2069S/2020|EPI_ISL_602402|09-21-2020	Russia	Human	2020-09-21
EPI_ISL_602403	hCoV-19/Russia/SVE-RII-MH2073S/2020|EPI_ISL_602403|09-22-2020	Russia	Human	2020-09-22
EPI_ISL_602404	hCoV-19/Russia/PER-RII-MH2074S/2020|EPI_ISL_602404|09-16-2020	Russia	Human	2020-09-16
EPI_ISL_602405	hCoV-19/Russia/KR-RII-MH2076S/2020|EPI_ISL_602405|09-25-2020	Russia	Human	2020-09-25
EPI_ISL_602406	hCoV-19/Russia/MUR-RII-MH2077S/2020|EPI_ISL_602406|09-22-2020	Russia	Human	2020-09-22
EPI_ISL_602407	hCoV-19/Russia/MUR-RII-MH2078S/2020|EPI_ISL_602407|09-25-2020	Russia	Human	2020-09-25
EPI_ISL_602408	hCoV-19/Russia/MUR-RII-MH2079S/2020|EPI_ISL_602408|09-25-2020	Russia	Human	2020-09-25
EPI_ISL_602409	hCoV-19/Russia/KO-RII-MH2080S/2020|EPI_ISL_602409|09-21-2020	Russia	Human	2020-09-21
EPI_ISL_602410	hCoV-19/Russia/LEN-RII-MH2081S/2020|EPI_ISL_602410|09-20-2020	Russia	Human	2020-09-20
EPI_ISL_602411	hCoV-19/Russia/SPE-RII-MH2083S/2020|EPI_ISL_602411|09-22-2020	Russia	Human	2020-09-22
EPI_ISL_602412	hCoV-19/Russia/CE-RII-MH2523S/2020|EPI_ISL_602412|07-12-1905	Russia	Human	1905-07-12
EPI_ISL_602413	hCoV-19/Russia/CE-RII-MH2636S/2020|EPI_ISL_602413|09-11-2020	Russia	Human	2020-09-11
EPI_ISL_602414	hCoV-19/Russia/CE-RII-MH2649S/2020|EPI_ISL_602414|09-11-2020	Russia	Human	2020-09-11
EPI_ISL_602415	hCoV-19/Russia/CE-RII-MH2709S/2020|EPI_ISL_602415|09-11-2020	Russia	Human	2020-09-11
EPI_ISL_602416	hCoV-19/Russia/CE-RII-MH2728S/2020|EPI_ISL_602416|09-11-2020	Russia	Human	2020-09-11
EPI_ISL_602417	hCoV-19/Russia/AD-RII-MH2738S/2020|EPI_ISL_602417|09-17-2020	Russia	Human	2020-09-17
EPI_ISL_602418	hCoV-19/Russia/DA-RII-MH2739S/2020|EPI_ISL_602418|09-17-2020	Russia	Human	2020-09-17
EPI_ISL_602419	hCoV-19/Russia/DA-RII-MH2741S/2020|EPI_ISL_602419|09-26-2020	Russia	Human	2020-09-26
EPI_ISL_602420	hCoV-19/Russia/DA-RII-MH2742S/2020|EPI_ISL_602420|09-23-2020	Russia	Human	2020-09-23
EPI_ISL_602421	hCoV-19/Russia/DA-RII-MH2743S/2020|EPI_ISL_602421|09-25-2020	Russia	Human	2020-09-25
EPI_ISL_602422	hCoV-19/Russia/DA-RII-MH2744S/2020|EPI_ISL_602422|09-25-2020	Russia	Human	2020-09-25
EPI_ISL_602423	hCoV-19/Russia/IN-RII-MH2745S/2020|EPI_ISL_602423|09-21-2020	Russia	Human	2020-09-21
EPI_ISL_602424	hCoV-19/Russia/KC-RII-MH2746S/2020|EPI_ISL_602424|09-17-2020	Russia	Human	2020-09-17
EPI_ISL_602425	hCoV-19/Russia/KC-RII-MH2749S/2020|EPI_ISL_602425|09-19-2020	Russia	Human	2020-09-19
EPI_ISL_602426	hCoV-19/Russia/KC-RII-MH2751S/2020|EPI_ISL_602426|09-21-2020	Russia	Human	2020-09-21
EPI_ISL_602427	hCoV-19/Russia/KC-RII-MH2752S/2020|EPI_ISL_602427|09-17-2020	Russia	Human	2020-09-17
EPI_ISL_602428	hCoV-19/Russia/KC-RII-MH2754S/2020|EPI_ISL_602428|09-17-2020	Russia	Human	2020-09-17
EPI_ISL_602429	hCoV-19/Russia/KO-RII-MH2755S/2020|EPI_ISL_602429|09-17-2020	Russia	Human	2020-09-17
EPI_ISL_602430	hCoV-19/Russia/ME-RII-MH2757S/2020|EPI_ISL_602430|09-23-2020	Russia	Human	2020-09-23
EPI_ISL_602431	hCoV-19/Russia/KK-RII-MH2758S/2020|EPI_ISL_602431|09-25-2020	Russia	Human	2020-09-25
EPI_ISL_602432	hCoV-19/Russia/KK-RII-MH2759S/2020|EPI_ISL_602432|09-25-2020	Russia	Human	2020-09-25
EPI_ISL_602433	hCoV-19/Russia/KK-RII-MH2760S/2020|EPI_ISL_602433|09-18-2020	Russia	Human	2020-09-18
EPI_ISL_602434	hCoV-19/Russia/ALT-RII-MH2761S/2020|EPI_ISL_602434|09-22-2020	Russia	Human	2020-09-22
EPI_ISL_602435	hCoV-19/Russia/ALT-RII-MH2762S/2020|EPI_ISL_602435|09-26-2020	Russia	Human	2020-09-26
EPI_ISL_602436	hCoV-19/Russia/ALT-RII-MH2764S/2020|EPI_ISL_602436|09-25-2020	Russia	Human	2020-09-25
EPI_ISL_602437	hCoV-19/Russia/ALT-RII-MH2765S/2020|EPI_ISL_602437|09-26-2020	Russia	Human	2020-09-26
EPI_ISL_602438	hCoV-19/Russia/KDA-RII-MH2766S/2020|EPI_ISL_602438|09-22-2020	Russia	Human	2020-09-22
EPI_ISL_602439	hCoV-19/Russia/KDA-RII-MH2768S/2020|EPI_ISL_602439|09-21-2020	Russia	Human	2020-09-21
EPI_ISL_602440	hCoV-19/Russia/KDA-RII-MH2769S/2020|EPI_ISL_602440|09-23-2020	Russia	Human	2020-09-23
EPI_ISL_602441	hCoV-19/Russia/KDA-RII-MH2770S/2020|EPI_ISL_602441|09-23-2020	Russia	Human	2020-09-23
EPI_ISL_602442	hCoV-19/Russia/KDA-RII-MH2772S/2020|EPI_ISL_602442|09-17-2020	Russia	Human	2020-09-17
EPI_ISL_602443	hCoV-19/Russia/KDA-RII-MH2773S/2020|EPI_ISL_602443|09-17-2020	Russia	Human	2020-09-17
EPI_ISL_602444	hCoV-19/Russia/KDA-RII-MH2774S/2020|EPI_ISL_602444|09-20-2020	Russia	Human	2020-09-20
EPI_ISL_602445	hCoV-19/Russia/STA-RII-MH2777S/2020|EPI_ISL_602445|09-21-2020	Russia	Human	2020-09-21
EPI_ISL_602446	hCoV-19/Russia/STA-RII-MH2780S/2020|EPI_ISL_602446|09-23-2020	Russia	Human	2020-09-23
EPI_ISL_602447	hCoV-19/Russia/STA-RII-MH2782S/2020|EPI_ISL_602447|09-23-2020	Russia	Human	2020-09-23
EPI_ISL_602448	hCoV-19/Russia/STA-RII-MH2783S/2020|EPI_ISL_602448|09-28-2020	Russia	Human	2020-09-28
EPI_ISL_602449	hCoV-19/Russia/STA-RII-MH2784S/2020|EPI_ISL_602449|09-19-2020	Russia	Human	2020-09-19
EPI_ISL_602450	hCoV-19/Russia/STA-RII-MH2785S/2020|EPI_ISL_602450|09-20-2020	Russia	Human	2020-09-20
EPI_ISL_602451	hCoV-19/Russia/STA-RII-MH2786S/2020|EPI_ISL_602451|09-19-2020	Russia	Human	2020-09-19
EPI_ISL_602452	hCoV-19/Russia/STA-RII-MH2787S/2020|EPI_ISL_602452|09-19-2020	Russia	Human	2020-09-19
EPI_ISL_602453	hCoV-19/Russia/BRY-RII-MH2790S/2020|EPI_ISL_602453|09-17-2020	Russia	Human	2020-09-17
EPI_ISL_602454	hCoV-19/Russia/VOR-RII-MH2792S/2020|EPI_ISL_602454|09-26-2020	Russia	Human	2020-09-26
EPI_ISL_602455	hCoV-19/Russia/VOR-RII-MH2793S/2020|EPI_ISL_602455|09-28-2020	Russia	Human	2020-09-28
EPI_ISL_602456	hCoV-19/Russia/IVA-RII-MH2794S/2020|EPI_ISL_602456|09-23-2020	Russia	Human	2020-09-23
EPI_ISL_602457	hCoV-19/Russia/KLU-RII-MH2795S/2020|EPI_ISL_602457|09-16-2020	Russia	Human	2020-09-16
EPI_ISL_602458	hCoV-19/Russia/KEM-RII-MH2796S/2020|EPI_ISL_602458|09-25-2020	Russia	Human	2020-09-25
EPI_ISL_602459	hCoV-19/Russia/MOS-RII-MH2797S/2020|EPI_ISL_602459|09-20-2020	Russia	Human	2020-09-20
EPI_ISL_602460	hCoV-19/Russia/MOS-RII-MH2798S/2020|EPI_ISL_602460|09-17-2020	Russia	Human	2020-09-17
EPI_ISL_602461	hCoV-19/Russia/MOS-RII-MH2799S/2020|EPI_ISL_602461|09-23-2020	Russia	Human	2020-09-23
EPI_ISL_605792	hCoV-19/Russia/NVS-RII-34320S/2020|EPI_ISL_605792|07-12-1905	Russia	Human	1905-07-12
EPI_ISL_605793	hCoV-19/Russia/Nsk-FRCFTM-1-15a/2020|EPI_ISL_605793|04-01-2020	Russia	Human	2020-04-01
EPI_ISL_605794	hCoV-19/Russia/Nsk-FRCFTM-1-16a/2020|EPI_ISL_605794|04-01-2020	Russia	Human	2020-04-01
EPI_ISL_605795	hCoV-19/Russia/Nsk-FRCFTM-1-17a/2020|EPI_ISL_605795|04-01-2020	Russia	Human	2020-04-01
EPI_ISL_605796	hCoV-19/Russia/Nsk-FRCFTM-1-18a/2020|EPI_ISL_605796|04-01-2020	Russia	Human	2020-04-01
EPI_ISL_610227	hCoV-19/Russia/CRIE4907775/2020|EPI_ISL_610227|07-14-2020	Russia	Human	2020-07-14
EPI_ISL_610228	hCoV-19/Russia/CRIE4978885/2020|EPI_ISL_610228|07-15-2020	Russia	Human	2020-07-15
EPI_ISL_610229	hCoV-19/Russia/CRIE4973936/2020|EPI_ISL_610229|07-15-2020	Russia	Human	2020-07-15
EPI_ISL_610230	hCoV-19/Russia/CRIE5030221/2020|EPI_ISL_610230|07-16-2020	Russia	Human	2020-07-16
EPI_ISL_610231	hCoV-19/Russia/CRIE5031464/2020|EPI_ISL_610231|07-16-2020	Russia	Human	2020-07-16
EPI_ISL_610232	hCoV-19/Russia/CRIE4991529/2020|EPI_ISL_610232|07-16-2020	Russia	Human	2020-07-16
EPI_ISL_610233	hCoV-19/Russia/CRIE4990266/2020|EPI_ISL_610233|07-16-2020	Russia	Human	2020-07-16
EPI_ISL_610234	hCoV-19/Russia/CRIE4988935/2020|EPI_ISL_610234|07-16-2020	Russia	Human	2020-07-16
EPI_ISL_610235	hCoV-19/Russia/CRIE5021376/2020|EPI_ISL_610235|07-16-2020	Russia	Human	2020-07-16
EPI_ISL_610236	hCoV-19/Russia/CRIE5047165/2020|EPI_ISL_610236|07-16-2020	Russia	Human	2020-07-16
EPI_ISL_610237	hCoV-19/Russia/CRIE170668/2020|EPI_ISL_610237|03-31-2020	Russia	Human	2020-03-31
EPI_ISL_610238	hCoV-19/Russia/CRIE300223/2020|EPI_ISL_610238|03-31-2020	Russia	Human	2020-03-31
EPI_ISL_610239	hCoV-19/Russia/CRIE7158978/2020|EPI_ISL_610239|08-24-2020	Russia	Human	2020-08-24
EPI_ISL_610240	hCoV-19/Russia/CRIE7159118/2020|EPI_ISL_610240|08-24-2020	Russia	Human	2020-08-24
EPI_ISL_610241	hCoV-19/Russia/CRIE7171114/2020|EPI_ISL_610241|08-24-2020	Russia	Human	2020-08-24
EPI_ISL_610242	hCoV-19/Russia/CRIE7175362/2020|EPI_ISL_610242|08-24-2020	Russia	Human	2020-08-24
EPI_ISL_610243	hCoV-19/Russia/CRIE7158368/2020|EPI_ISL_610243|08-24-2020	Russia	Human	2020-08-24
EPI_ISL_610244	hCoV-19/Russia/CRIE7249896/2020|EPI_ISL_610244|08-25-2020	Russia	Human	2020-08-25
EPI_ISL_629031	hCoV-19/Russia/OMS-ORINFI-4761V-10K/2020|EPI_ISL_629031|05-03-2020	Russia	Human	2020-05-03
EPI_ISL_629032	hCoV-19/Russia/OMS-ORINFI-4761V-11K/2020|EPI_ISL_629032|05-03-2020	Russia	Human	2020-05-03
EPI_ISL_629033	hCoV-19/Russia/OMS-ORINFI-4768V-12K/2020|EPI_ISL_629033|05-03-2020	Russia	Human	2020-05-03
EPI_ISL_629034	hCoV-19/Russia/OMS-ORINFI-4761V/2020|EPI_ISL_629034|05-03-2020	Russia	Human	2020-05-03
EPI_ISL_414476	hCoV-19/USA/NY1-PV08001/2020|EPI_ISL_414476|02-29-2020	New York State	Human	2020-02-29
EPI_ISL_415151	hCoV-19/USA/NY2-PV08100/2020|EPI_ISL_415151|03-04-2020	New York State	Human	2020-03-04
EPI_ISL_418200	hCoV-19/USA/NY-NYUMC15/2020|EPI_ISL_418200|03-17-2020	New York State	Human	2020-03-17
EPI_ISL_418203	hCoV-19/USA/NY-NYUMC18/2020|EPI_ISL_418203|03-17-2020	New York State	Human	2020-03-17
EPI_ISL_418204	hCoV-19/USA/NY-NYUMC19/2020|EPI_ISL_418204|03-17-2020	New York State	Human	2020-03-17
EPI_ISL_418972	hCoV-19/USA/NY-NYUMC26/2020|EPI_ISL_418972|03-17-2020	New York State	Human	2020-03-17
EPI_ISL_418973	hCoV-19/USA/NY-NYUMC27/2020|EPI_ISL_418973|03-17-2020	New York State	Human	2020-03-17
EPI_ISL_418974	hCoV-19/USA/NY-NYUMC28/2020|EPI_ISL_418974|03-17-2020	New York State	Human	2020-03-17
EPI_ISL_418975	hCoV-19/USA/NY-NYUMC29/2020|EPI_ISL_418975|03-17-2020	New York State	Human	2020-03-17
EPI_ISL_418976	hCoV-19/USA/NY-NYUMC30/2020|EPI_ISL_418976|03-17-2020	New York State	Human	2020-03-17
EPI_ISL_418977	hCoV-19/USA/NY-NYUMC31/2020|EPI_ISL_418977|03-17-2020	New York State	Human	2020-03-17
EPI_ISL_418978	hCoV-19/USA/NY-NYUMC32/2020|EPI_ISL_418978|03-17-2020	New York State	Human	2020-03-17
EPI_ISL_418979	hCoV-19/USA/NY-NYUMC33/2020|EPI_ISL_418979|03-17-2020	New York State	Human	2020-03-17
EPI_ISL_418980	hCoV-19/USA/NY-NYUMC34/2020|EPI_ISL_418980|03-17-2020	New York State	Human	2020-03-17
EPI_ISL_419700	hCoV-19/USA/NY-NYUMC39/2020|EPI_ISL_419700|03-18-2020	New York State	Human	2020-03-18
EPI_ISL_419702	hCoV-19/USA/NY-NYUMC41/2020|EPI_ISL_419702|03-18-2020	New York State	Human	2020-03-18
EPI_ISL_419703	hCoV-19/USA/NY-NYUMC42/2020|EPI_ISL_419703|03-18-2020	New York State	Human	2020-03-18
EPI_ISL_419704	hCoV-19/USA/NY-NYUMC43/2020|EPI_ISL_419704|03-18-2020	New York State	Human	2020-03-18
EPI_ISL_419705	hCoV-19/USA/NY-NYUMC44/2020|EPI_ISL_419705|03-18-2020	New York State	Human	2020-03-18
EPI_ISL_420293	hCoV-19/tiger/USA/NY-040420/2020|EPI_ISL_420293|04-02-2020	New York State	Panthera tigris jacksoni	2020-04-02
EPI_ISL_420296	hCoV-19/USA/NY-NYUMC45/2020|EPI_ISL_420296|03-18-2020	New York State	Human	2020-03-18
EPI_ISL_420297	hCoV-19/USA/NY-NYUMC46/2020|EPI_ISL_420297|03-18-2020	New York State	Human	2020-03-18
EPI_ISL_420298	hCoV-19/USA/NY-NYUMC47/2020|EPI_ISL_420298|03-19-2020	New York State	Human	2020-03-19
EPI_ISL_420299	hCoV-19/USA/NY-NYUMC48/2020|EPI_ISL_420299|03-18-2020	New York State	Human	2020-03-18
EPI_ISL_420300	hCoV-19/USA/NY-NYUMC49/2020|EPI_ISL_420300|03-18-2020	New York State	Human	2020-03-18
EPI_ISL_420301	hCoV-19/USA/NY-NYUMC50/2020|EPI_ISL_420301|03-18-2020	New York State	Human	2020-03-18
EPI_ISL_420302	hCoV-19/USA/NY-NYUMC51/2020|EPI_ISL_420302|03-18-2020	New York State	Human	2020-03-18
EPI_ISL_420307	hCoV-19/USA/NY-NYUMC52/2020|EPI_ISL_420307|03-19-2020	New York State	Human	2020-03-19
EPI_ISL_420308	hCoV-19/USA/NY-NYUMC53/2020|EPI_ISL_420308|03-19-2020	New York State	Human	2020-03-19
EPI_ISL_420309	hCoV-19/USA/NY-NYUMC54/2020|EPI_ISL_420309|03-19-2020	New York State	Human	2020-03-19
EPI_ISL_420570	hCoV-19/USA/NY-NYUMC55/2020|EPI_ISL_420570|03-17-2020	New York State	Human	2020-03-17
EPI_ISL_420571	hCoV-19/USA/NY-NYUMC56/2020|EPI_ISL_420571|03-18-2020	New York State	Human	2020-03-18
EPI_ISL_420572	hCoV-19/USA/NY-NYUMC57/2020|EPI_ISL_420572|03-17-2020	New York State	Human	2020-03-17
EPI_ISL_420573	hCoV-19/USA/NY-NYUMC58/2020|EPI_ISL_420573|03-18-2020	New York State	Human	2020-03-18
EPI_ISL_420575	hCoV-19/USA/NY-NYUMC60/2020|EPI_ISL_420575|03-18-2020	New York State	Human	2020-03-18
EPI_ISL_420576	hCoV-19/USA/NY-NYUMC61/2020|EPI_ISL_420576|03-18-2020	New York State	Human	2020-03-18
EPI_ISL_420577	hCoV-19/USA/NY-NYUMC62/2020|EPI_ISL_420577|03-18-2020	New York State	Human	2020-03-18
EPI_ISL_420578	hCoV-19/USA/NY-NYUMC63/2020|EPI_ISL_420578|03-18-2020	New York State	Human	2020-03-18
EPI_ISL_420579	hCoV-19/USA/NY-NYUMC64/2020|EPI_ISL_420579|03-18-2020	New York State	Human	2020-03-18
EPI_ISL_420580	hCoV-19/USA/NY-NYUMC65/2020|EPI_ISL_420580|03-18-2020	New York State	Human	2020-03-18
EPI_ISL_420581	hCoV-19/USA/NY-NYUMC66/2020|EPI_ISL_420581|03-18-2020	New York State	Human	2020-03-18
EPI_ISL_420582	hCoV-19/USA/NY-NYUMC67/2020|EPI_ISL_420582|03-18-2020	New York State	Human	2020-03-18
EPI_ISL_420585	hCoV-19/USA/NY-NYUMC69/2020|EPI_ISL_420585|03-18-2020	New York State	Human	2020-03-18
EPI_ISL_420586	hCoV-19/USA/NY-NYUMC70/2020|EPI_ISL_420586|03-19-2020	New York State	Human	2020-03-19
EPI_ISL_420587	hCoV-19/USA/NY-NYUMC71/2020|EPI_ISL_420587|03-18-2020	New York State	Human	2020-03-18
EPI_ISL_420588	hCoV-19/USA/NY-NYUMC72/2020|EPI_ISL_420588|03-18-2020	New York State	Human	2020-03-18
EPI_ISL_420589	hCoV-19/USA/NY-NYUMC73/2020|EPI_ISL_420589|03-18-2020	New York State	Human	2020-03-18
EPI_ISL_420590	hCoV-19/USA/NY-NYUMC74/2020|EPI_ISL_420590|03-18-2020	New York State	Human	2020-03-18
EPI_ISL_420591	hCoV-19/USA/NY-NYUMC75/2020|EPI_ISL_420591|03-18-2020	New York State	Human	2020-03-18
EPI_ISL_420793	hCoV-19/USA/NY_2929/2020|EPI_ISL_420793|03-02-2020	New York State	Human	2020-03-02
EPI_ISL_421400	hCoV-19/USA/NY-PV08449/2020|EPI_ISL_421400|03-17-2020	New York State	Human	2020-03-17
EPI_ISL_421401	hCoV-19/USA/NY-PV08450/2020|EPI_ISL_421401|03-17-2020	New York State	Human	2020-03-17
EPI_ISL_421402	hCoV-19/USA/NY-PV08452/2020|EPI_ISL_421402|03-18-2020	New York State	Human	2020-03-18
EPI_ISL_421403	hCoV-19/USA/NY-PV08453/2020|EPI_ISL_421403|03-17-2020	New York State	Human	2020-03-17
EPI_ISL_421404	hCoV-19/USA/NY-PV08455/2020|EPI_ISL_421404|03-17-2020	New York State	Human	2020-03-17
EPI_ISL_421405	hCoV-19/USA/NY-PV08456/2020|EPI_ISL_421405|03-17-2020	New York State	Human	2020-03-17
EPI_ISL_421406	hCoV-19/USA/NY-PV08459/2020|EPI_ISL_421406|03-18-2020	New York State	Human	2020-03-18
EPI_ISL_421407	hCoV-19/USA/NY-PV08461/2020|EPI_ISL_421407|03-18-2020	New York State	Human	2020-03-18
EPI_ISL_421408	hCoV-19/USA/NY-PV08462/2020|EPI_ISL_421408|03-18-2020	New York State	Human	2020-03-18
EPI_ISL_421409	hCoV-19/USA/NY-PV08463/2020|EPI_ISL_421409|03-18-2020	New York State	Human	2020-03-18
EPI_ISL_421410	hCoV-19/USA/NY-PV08464/2020|EPI_ISL_421410|03-18-2020	New York State	Human	2020-03-18
EPI_ISL_421411	hCoV-19/USA/NY-PV08466/2020|EPI_ISL_421411|03-18-2020	New York State	Human	2020-03-18
EPI_ISL_421412	hCoV-19/USA/NY-PV08468/2020|EPI_ISL_421412|03-18-2020	New York State	Human	2020-03-18
EPI_ISL_421413	hCoV-19/USA/NY-PV08469/2020|EPI_ISL_421413|03-18-2020	New York State	Human	2020-03-18
EPI_ISL_421414	hCoV-19/USA/NY-PV08471/2020|EPI_ISL_421414|03-18-2020	New York State	Human	2020-03-18
EPI_ISL_421415	hCoV-19/USA/NY-PV08472/2020|EPI_ISL_421415|03-13-2020	New York State	Human	2020-03-13
EPI_ISL_421416	hCoV-19/USA/NY-PV08473/2020|EPI_ISL_421416|03-18-2020	New York State	Human	2020-03-18
EPI_ISL_421417	hCoV-19/USA/NY-PV08474/2020|EPI_ISL_421417|03-17-2020	New York State	Human	2020-03-17
EPI_ISL_421419	hCoV-19/USA/NY-PV08477/2020|EPI_ISL_421419|03-18-2020	New York State	Human	2020-03-18
EPI_ISL_421420	hCoV-19/USA/NY-PV08478/2020|EPI_ISL_421420|03-18-2020	New York State	Human	2020-03-18
EPI_ISL_421421	hCoV-19/USA/NY-PV08481/2020|EPI_ISL_421421|03-18-2020	New York State	Human	2020-03-18
EPI_ISL_421422	hCoV-19/USA/NY-PV08485/2020|EPI_ISL_421422|03-17-2020	New York State	Human	2020-03-17
EPI_ISL_421423	hCoV-19/USA/NY-PV08486/2020|EPI_ISL_421423|03-18-2020	New York State	Human	2020-03-18
EPI_ISL_421424	hCoV-19/USA/NY-PV08487/2020|EPI_ISL_421424|03-18-2020	New York State	Human	2020-03-18
EPI_ISL_421425	hCoV-19/USA/NY-PV08489/2020|EPI_ISL_421425|03-17-2020	New York State	Human	2020-03-17
EPI_ISL_421426	hCoV-19/USA/NY-PV08490/2020|EPI_ISL_421426|03-17-2020	New York State	Human	2020-03-17
EPI_ISL_421427	hCoV-19/USA/NY-PV08491/2020|EPI_ISL_421427|03-17-2020	New York State	Human	2020-03-17
EPI_ISL_421428	hCoV-19/USA/NY-PV08492/2020|EPI_ISL_421428|03-18-2020	New York State	Human	2020-03-18
EPI_ISL_421429	hCoV-19/USA/NY-PV08493/2020|EPI_ISL_421429|03-17-2020	New York State	Human	2020-03-17
EPI_ISL_421430	hCoV-19/USA/NY-PV08494/2020|EPI_ISL_421430|03-17-2020	New York State	Human	2020-03-17
EPI_ISL_421431	hCoV-19/USA/NY-PV08495/2020|EPI_ISL_421431|03-18-2020	New York State	Human	2020-03-18
EPI_ISL_421432	hCoV-19/USA/NY-PV08496/2020|EPI_ISL_421432|03-17-2020	New York State	Human	2020-03-17
EPI_ISL_421433	hCoV-19/USA/NY-PV08498/2020|EPI_ISL_421433|03-17-2020	New York State	Human	2020-03-17
EPI_ISL_421434	hCoV-19/USA/NY-PV08500/2020|EPI_ISL_421434|03-17-2020	New York State	Human	2020-03-17
EPI_ISL_421435	hCoV-19/USA/NY-PV09000/2020|EPI_ISL_421435|03-18-2020	New York State	Human	2020-03-18
EPI_ISL_421588	hCoV-19/USA/NY-NYUMC87/2020|EPI_ISL_421588|03-18-2020	New York State	Human	2020-03-18
EPI_ISL_421589	hCoV-19/USA/NY-NYUMC88/2020|EPI_ISL_421589|03-18-2020	New York State	Human	2020-03-18
EPI_ISL_421590	hCoV-19/USA/NY-NYUMC89/2020|EPI_ISL_421590|03-18-2020	New York State	Human	2020-03-18
EPI_ISL_421591	hCoV-19/USA/NY-NYUMC90/2020|EPI_ISL_421591|03-18-2020	New York State	Human	2020-03-18
EPI_ISL_421592	hCoV-19/USA/NY-NYUMC91/2020|EPI_ISL_421592|03-18-2020	New York State	Human	2020-03-18
EPI_ISL_421593	hCoV-19/USA/NY-PV09006/2020|EPI_ISL_421593|03-20-2020	New York State	Human	2020-03-20
EPI_ISL_421594	hCoV-19/USA/NY-PV09019/2020|EPI_ISL_421594|03-21-2020	New York State	Human	2020-03-21
EPI_ISL_421595	hCoV-19/USA/NY-PV09020/2020|EPI_ISL_421595|03-20-2020	New York State	Human	2020-03-20
EPI_ISL_421596	hCoV-19/USA/NY-PV09021/2020|EPI_ISL_421596|03-21-2020	New York State	Human	2020-03-21
EPI_ISL_421597	hCoV-19/USA/NY-PV09023/2020|EPI_ISL_421597|03-21-2020	New York State	Human	2020-03-21
EPI_ISL_421598	hCoV-19/USA/NY-PV09025/2020|EPI_ISL_421598|03-21-2020	New York State	Human	2020-03-21
EPI_ISL_421599	hCoV-19/USA/NY-PV09028/2020|EPI_ISL_421599|03-21-2020	New York State	Human	2020-03-21
EPI_ISL_421600	hCoV-19/USA/NY-PV09029/2020|EPI_ISL_421600|03-21-2020	New York State	Human	2020-03-21
EPI_ISL_421602	hCoV-19/USA/NY-PV09032/2020|EPI_ISL_421602|03-21-2020	New York State	Human	2020-03-21
EPI_ISL_421603	hCoV-19/USA/NY-PV09037/2020|EPI_ISL_421603|03-21-2020	New York State	Human	2020-03-21
EPI_ISL_421604	hCoV-19/USA/NY-PV09039/2020|EPI_ISL_421604|03-21-2020	New York State	Human	2020-03-21
EPI_ISL_421605	hCoV-19/USA/NY-PV09041/2020|EPI_ISL_421605|03-20-2020	New York State	Human	2020-03-20
EPI_ISL_421606	hCoV-19/USA/NY-PV09043/2020|EPI_ISL_421606|03-21-2020	New York State	Human	2020-03-21
EPI_ISL_421607	hCoV-19/USA/NY-PV09044/2020|EPI_ISL_421607|03-21-2020	New York State	Human	2020-03-21
EPI_ISL_421608	hCoV-19/USA/NY-PV09046/2020|EPI_ISL_421608|03-21-2020	New York State	Human	2020-03-21
EPI_ISL_421611	hCoV-19/USA/NY-PV09056/2020|EPI_ISL_421611|03-21-2020	New York State	Human	2020-03-21
EPI_ISL_421612	hCoV-19/USA/NY-PV09060/2020|EPI_ISL_421612|03-20-2020	New York State	Human	2020-03-20
EPI_ISL_421613	hCoV-19/USA/NY-PV09061/2020|EPI_ISL_421613|03-20-2020	New York State	Human	2020-03-20
EPI_ISL_421614	hCoV-19/USA/NY-PV09063/2020|EPI_ISL_421614|03-20-2020	New York State	Human	2020-03-20
EPI_ISL_421615	hCoV-19/USA/NY-PV09064/2020|EPI_ISL_421615|03-20-2020	New York State	Human	2020-03-20
EPI_ISL_421616	hCoV-19/USA/NY-PV09067/2020|EPI_ISL_421616|03-20-2020	New York State	Human	2020-03-20
EPI_ISL_421617	hCoV-19/USA/NY-PV09068/2020|EPI_ISL_421617|03-20-2020	New York State	Human	2020-03-20
EPI_ISL_421620	hCoV-19/USA/NY-PV09073/2020|EPI_ISL_421620|03-20-2020	New York State	Human	2020-03-20
EPI_ISL_421621	hCoV-19/USA/NY-PV09075/2020|EPI_ISL_421621|03-20-2020	New York State	Human	2020-03-20
EPI_ISL_421623	hCoV-19/USA/NY-PV09077/2020|EPI_ISL_421623|03-20-2020	New York State	Human	2020-03-20
EPI_ISL_421624	hCoV-19/USA/NY-PV09079/2020|EPI_ISL_421624|03-20-2020	New York State	Human	2020-03-20
EPI_ISL_421626	hCoV-19/USA/NY-PV09083/2020|EPI_ISL_421626|03-21-2020	New York State	Human	2020-03-21
EPI_ISL_421627	hCoV-19/USA/NY-PV09087/2020|EPI_ISL_421627|03-18-2020	New York State	Human	2020-03-18
EPI_ISL_421628	hCoV-19/USA/NY-PV09088/2020|EPI_ISL_421628|03-19-2020	New York State	Human	2020-03-19
EPI_ISL_421629	hCoV-19/USA/NY-PV09090/2020|EPI_ISL_421629|03-19-2020	New York State	Human	2020-03-19
EPI_ISL_421630	hCoV-19/USA/NY-PV09092/2020|EPI_ISL_421630|03-18-2020	New York State	Human	2020-03-18
EPI_ISL_421631	hCoV-19/USA/NY-PV09097/2020|EPI_ISL_421631|03-18-2020	New York State	Human	2020-03-18
EPI_ISL_421632	hCoV-19/USA/NY-PV09098/2020|EPI_ISL_421632|03-19-2020	New York State	Human	2020-03-19
EPI_ISL_421633	hCoV-19/USA/NY-PV09099/2020|EPI_ISL_421633|03-18-2020	New York State	Human	2020-03-18
EPI_ISL_421634	hCoV-19/USA/NY-PV09102/2020|EPI_ISL_421634|03-21-2020	New York State	Human	2020-03-21
EPI_ISL_421635	hCoV-19/USA/NY-PV09103/2020|EPI_ISL_421635|03-21-2020	New York State	Human	2020-03-21
EPI_ISL_421706	hCoV-19/USA/NY-NYUMC94/2020|EPI_ISL_421706|03-18-2020	New York State	Human	2020-03-18
EPI_ISL_421707	hCoV-19/USA/NY-NYUMC95/2020|EPI_ISL_421707|03-18-2020	New York State	Human	2020-03-18
EPI_ISL_421709	hCoV-19/USA/NY-NYUMC97/2020|EPI_ISL_421709|03-18-2020	New York State	Human	2020-03-18
EPI_ISL_421710	hCoV-19/USA/NY-NYUMC98/2020|EPI_ISL_421710|03-18-2020	New York State	Human	2020-03-18
EPI_ISL_421711	hCoV-19/USA/NY-NYUMC99/2020|EPI_ISL_421711|03-18-2020	New York State	Human	2020-03-18
EPI_ISL_421712	hCoV-19/USA/NY-NYUMC100/2020|EPI_ISL_421712|03-18-2020	New York State	Human	2020-03-18
EPI_ISL_421714	hCoV-19/USA/NY-NYUMC102/2020|EPI_ISL_421714|03-18-2020	New York State	Human	2020-03-18
EPI_ISL_421715	hCoV-19/USA/NY-NYUMC103/2020|EPI_ISL_421715|03-18-2020	New York State	Human	2020-03-18
EPI_ISL_421717	hCoV-19/USA/NY-NYUMC105/2020|EPI_ISL_421717|03-18-2020	New York State	Human	2020-03-18
EPI_ISL_421719	hCoV-19/USA/NY-NYUMC107/2020|EPI_ISL_421719|03-17-2020	New York State	Human	2020-03-17
EPI_ISL_421720	hCoV-19/USA/NY-NYUMC108/2020|EPI_ISL_421720|03-18-2020	New York State	Human	2020-03-18
EPI_ISL_421721	hCoV-19/USA/NY-NYUMC109/2020|EPI_ISL_421721|03-17-2020	New York State	Human	2020-03-17
EPI_ISL_421722	hCoV-19/USA/NY-NYUMC110/2020|EPI_ISL_421722|03-18-2020	New York State	Human	2020-03-18
EPI_ISL_421724	hCoV-19/USA/NY-NYUMC112/2020|EPI_ISL_421724|03-18-2020	New York State	Human	2020-03-18
EPI_ISL_421725	hCoV-19/USA/NY-NYUMC113/2020|EPI_ISL_421725|03-18-2020	New York State	Human	2020-03-18
EPI_ISL_421726	hCoV-19/USA/NY-NYUMC114/2020|EPI_ISL_421726|03-18-2020	New York State	Human	2020-03-18
EPI_ISL_421727	hCoV-19/USA/NY-NYUMC115/2020|EPI_ISL_421727|03-18-2020	New York State	Human	2020-03-18
EPI_ISL_421728	hCoV-19/USA/NY-NYUMC116/2020|EPI_ISL_421728|03-18-2020	New York State	Human	2020-03-18
EPI_ISL_421729	hCoV-19/USA/NY-NYUMC117/2020|EPI_ISL_421729|03-18-2020	New York State	Human	2020-03-18
EPI_ISL_421730	hCoV-19/USA/NY-NYUMC118/2020|EPI_ISL_421730|03-18-2020	New York State	Human	2020-03-18
EPI_ISL_421731	hCoV-19/USA/NY-NYUMC119/2020|EPI_ISL_421731|03-18-2020	New York State	Human	2020-03-18
EPI_ISL_421732	hCoV-19/USA/NY-NYUMC120/2020|EPI_ISL_421732|03-18-2020	New York State	Human	2020-03-18
EPI_ISL_421733	hCoV-19/USA/NY-NYUMC121/2020|EPI_ISL_421733|03-18-2020	New York State	Human	2020-03-18
EPI_ISL_422488	hCoV-19/USA/NY-PV09045/2020|EPI_ISL_422488|03-21-2020	New York State	Human	2020-03-21
EPI_ISL_422489	hCoV-19/USA/NY-PV09057/2020|EPI_ISL_422489|03-21-2020	New York State	Human	2020-03-21
EPI_ISL_422490	hCoV-19/USA/NY-PV09069/2020|EPI_ISL_422490|03-20-2020	New York State	Human	2020-03-20
EPI_ISL_422491	hCoV-19/USA/NY-PV09115/2020|EPI_ISL_422491|03-19-2020	New York State	Human	2020-03-19
EPI_ISL_422492	hCoV-19/USA/NY-PV09116/2020|EPI_ISL_422492|03-19-2020	New York State	Human	2020-03-19
EPI_ISL_422494	hCoV-19/USA/NY-PV09119/2020|EPI_ISL_422494|03-19-2020	New York State	Human	2020-03-19
EPI_ISL_422495	hCoV-19/USA/NY-PV09120/2020|EPI_ISL_422495|03-19-2020	New York State	Human	2020-03-19
EPI_ISL_422496	hCoV-19/USA/NY-PV09121/2020|EPI_ISL_422496|03-19-2020	New York State	Human	2020-03-19
EPI_ISL_422497	hCoV-19/USA/NY-PV09122/2020|EPI_ISL_422497|03-19-2020	New York State	Human	2020-03-19
EPI_ISL_422498	hCoV-19/USA/NY-PV09123/2020|EPI_ISL_422498|03-19-2020	New York State	Human	2020-03-19
EPI_ISL_422499	hCoV-19/USA/NY-PV09125/2020|EPI_ISL_422499|03-19-2020	New York State	Human	2020-03-19
EPI_ISL_422500	hCoV-19/USA/NY-PV09126/2020|EPI_ISL_422500|03-19-2020	New York State	Human	2020-03-19
EPI_ISL_422501	hCoV-19/USA/NY-PV09127/2020|EPI_ISL_422501|03-19-2020	New York State	Human	2020-03-19
EPI_ISL_422502	hCoV-19/USA/NY-PV09128/2020|EPI_ISL_422502|03-19-2020	New York State	Human	2020-03-19
EPI_ISL_422503	hCoV-19/USA/NY-PV09129/2020|EPI_ISL_422503|03-19-2020	New York State	Human	2020-03-19
EPI_ISL_422504	hCoV-19/USA/NY-PV09130/2020|EPI_ISL_422504|03-19-2020	New York State	Human	2020-03-19
EPI_ISL_422505	hCoV-19/USA/NY-PV09132/2020|EPI_ISL_422505|03-19-2020	New York State	Human	2020-03-19
EPI_ISL_422506	hCoV-19/USA/NY-PV09134/2020|EPI_ISL_422506|03-19-2020	New York State	Human	2020-03-19
EPI_ISL_422507	hCoV-19/USA/NY-PV09135/2020|EPI_ISL_422507|03-20-2020	New York State	Human	2020-03-20
EPI_ISL_422508	hCoV-19/USA/NY-PV09137/2020|EPI_ISL_422508|03-20-2020	New York State	Human	2020-03-20
EPI_ISL_422509	hCoV-19/USA/NY-PV09138/2020|EPI_ISL_422509|03-20-2020	New York State	Human	2020-03-20
EPI_ISL_422510	hCoV-19/USA/NY-PV09139/2020|EPI_ISL_422510|03-20-2020	New York State	Human	2020-03-20
EPI_ISL_422511	hCoV-19/USA/NY-PV09140/2020|EPI_ISL_422511|03-20-2020	New York State	Human	2020-03-20
[truncated: 1,452 more rows]

## Sheet: Sheet2
hCoV-19/Canada/AB-Z0001/2020	EPI_ISL_504185	2020-05-13
hCoV-19/Canada/AB-Z0002/2020	EPI_ISL_515466	2020-07-15
hCoV-19/Canada/ON-OICR-SLB2793/2020	EPI_ISL_538327	2020-03-27
hCoV-19/Canada/QC-LSPQ-L00242018/2020	EPI_ISL_536303	2020-03-28
hCoV-19/Canada/MB_37/2020	EPI_ISL_429818	2020-03-18
hCoV-19/Canada/ON_QGLO-017/2020	EPI_ISL_459874	2020-03-27
hCoV-19/Canada/ON-OICR-SLB2819/2020	EPI_ISL_538347	2020-04-02
hCoV-19/Canada/ON_QGLO-039/2020	EPI_ISL_459890	2020-03-29
hCoV-19/Canada/ON_QGLO-024/2020	EPI_ISL_459880	2020-03-28
hCoV-19/Canada/ON_QGLO-026/2020	EPI_ISL_459882	2020-03-28
hCoV-19/Canada/ON_QGLO-025/2020	EPI_ISL_459881	2020-03-28
hCoV-19/Canada/QC-LSPQ-L00216478/2020	EPI_ISL_535749	2020-03-12
hCoV-19/Canada/ON-OICR-SLB2791/2020	EPI_ISL_538325	2020-03-25
hCoV-19/Canada/QC-LSPQ-L00237078/2020	EPI_ISL_536158	2020-03-25
hCoV-19/Canada/QC-LSPQ-L00237091/2020	EPI_ISL_536160	2020-03-25
hCoV-19/Canada/QC-LSPQ-L00237135/2020	EPI_ISL_536166	2020-03-25
hCoV-19/Canada/QC-LSPQ-L00233398/2020	EPI_ISL_536022	2020-03-23
hCoV-19/Canada/QC-LSPQ-L00215817/2020	EPI_ISL_535739	2020-03-12
hCoV-19/Canada/Qc-L00241355/2020	EPI_ISL_450318	2020-03-27
hCoV-19/Canada/QC-LSPQ-L00238226/2020	EPI_ISL_536205	2020-03-24
hCoV-19/Canada/LTRI-25/2020	EPI_ISL_495013	2020-03-26
hCoV-19/Canada/ON-UHTC_0075/2020	EPI_ISL_463999	2020-04-11
hCoV-19/Canada/ON-UHTC_0104/2020	EPI_ISL_526259	2020-05-11
hCoV-19/Canada/ON_MU-S63/2020	EPI_ISL_463991	2020-03-19
hCoV-19/Canada/ON-OICR-SLB2811/2020	EPI_ISL_538339	2020-03-31
hCoV-19/Canada/ON-OICR-SLB2851/2020	EPI_ISL_538370	2020-04-05
hCoV-19/Canada/ON-OICR-SLB2863/2020	EPI_ISL_538380	2020-04-08
hCoV-19/Canada/ON-OICR-SLB2842/2020	EPI_ISL_538363	2020-04-04
hCoV-19/Canada/ON-OICR-SLB2857/2020	EPI_ISL_538376	2020-04-07
hCoV-19/Canada/QC_AV5/2020	EPI_ISL_515231	2020-04-02
hCoV-19/Canada/QC-LSPQ-L00238819/2020	EPI_ISL_536223	2020-03-26
hCoV-19/Canada/Qc-L00240857/2020	EPI_ISL_450306	2020-03-27
hCoV-19/Canada/ON-OICR-SLB2829/2020	EPI_ISL_538355	2020-04-03
hCoV-19/Canada/ON-OICR-SLB2849/2020	EPI_ISL_538369	2020-04-05
hCoV-19/Canada/ON-OICR-SLB2860/2020	EPI_ISL_538379	2020-04-07
hCoV-19/Canada/ON_QGLO-037/2020	EPI_ISL_459888	2020-03-30
hCoV-19/Canada/ON_QGLO-038/2020	EPI_ISL_459889	2020-03-30
hCoV-19/Canada/ON-OICR-SLB2814/2020	EPI_ISL_538342	2020-04-01
hCoV-19/Canada/ON-OICR-SLB2848/2020	EPI_ISL_538368	2020-04-04
hCoV-19/Canada/ON-OICR-SLB2853/2020	EPI_ISL_538372	2020-04-07
hCoV-19/Canada/ON-OICR-SLB2859/2020	EPI_ISL_538378	2020-04-07
hCoV-19/Canada/ON-OICR-SLB2815/2020	EPI_ISL_538343	2020-04-01
hCoV-19/Canada/ON-OICR-SLB2864/2020	EPI_ISL_538381	2020-04-09
hCoV-19/Canada/ON-OICR-SLB2835/2020	EPI_ISL_538359	2020-04-03
hCoV-19/Canada/ON-OICR-SLB2830/2020	EPI_ISL_538356	2020-04-03
hCoV-19/Canada/ON_QGLO-042/2020	EPI_ISL_459892	2020-03-30
hCoV-19/Canada/ON-OICR-SLB2843/2020	EPI_ISL_538364	2020-04-04
hCoV-19/Canada/ON-OICR-SLB2847/2020	EPI_ISL_538367	2020-04-04
hCoV-19/Canada/QC-LSPQ-L00236258/2020	EPI_ISL_536122	2020-03-24
hCoV-19/Canada/QC-LSPQ-L00238978/2020	EPI_ISL_536229	2020-03-26
hCoV-19/Canada/QC-LSPQ-L00243257/2020	EPI_ISL_536352	2020-03-30
hCoV-19/Canada/QC-LSPQ-L00221605/2020	EPI_ISL_535809	2020-03-16
hCoV-19/Canada/QC-LSPQ-L00227147/2020	EPI_ISL_535858	2020-03-18
hCoV-19/Canada/QC-LSPQ-L00239209/2020	EPI_ISL_536238	2020-03-21
hCoV-19/Canada/QC-LSPQ-L00239235/2020	EPI_ISL_536239	2020-03-21
hCoV-19/Canada/QC-LSPQ-L00227528/2020	EPI_ISL_535864	2020-03-19
hCoV-19/Canada/QC-LSPQ-L00230444/2020	EPI_ISL_535917	2020-03-21
hCoV-19/Canada/BC_5275718/2020	EPI_ISL_418831	2020-03-11
hCoV-19/Canada/BC_5979789/2020	EPI_ISL_418835	2020-03-11
hCoV-19/Canada/QC-LSPQ-L00215879/2020	EPI_ISL_535741	2020-03-12
hCoV-19/Canada/NL_82/2020	EPI_ISL_469224	2020-03-22
hCoV-19/Canada/NL_83/2020	EPI_ISL_469225	2020-03-21
hCoV-19/Canada/QC-LSPQ-L00231139/2020	EPI_ISL_535944	2020-03-22
hCoV-19/Canada/QC-LSPQ-L00228862/2020	EPI_ISL_535879	2020-03-20
hCoV-19/Canada/QC-LSPQ-L00217411/2020	EPI_ISL_535761	2020-03-13
hCoV-19/Canada/BC_5306970/2020	EPI_ISL_418833	2020-03-11
hCoV-19/Canada/NB-213/2020	EPI_ISL_479629	2020-03-30
hCoV-19/Canada/NB-217/2020	EPI_ISL_479633	2020-03-30
hCoV-19/Canada/NB_250/2020	EPI_ISL_481748	2020-04-02
hCoV-19/Canada/NB_252/2020	EPI_ISL_481749	2020-04-01
hCoV-19/Canada/ON-OICR-SLB2852/2020	EPI_ISL_538371	2020-04-07
hCoV-19/Canada/ON-UHTC_0068/2020	EPI_ISL_464008	2020-04-28
hCoV-19/Canada/ON-OICR-SLB2856/2020	EPI_ISL_538375	2020-04-07
hCoV-19/Canada/QC-LSPQ-L00234776/2020	EPI_ISL_536069	2020-03-23
hCoV-19/Canada/QC-LSPQ-L00234851/2020	EPI_ISL_536071	2020-03-23
hCoV-19/Canada/ON_QGLO-018/2020	EPI_ISL_459875	2020-03-27
hCoV-19/Canada/QC-LSPQ-L00233567/2020	EPI_ISL_536028	2020-03-23
hCoV-19/Canada/QC-LSPQ-L00238246/2020	EPI_ISL_536206	2020-03-24
hCoV-19/Canada/QC-LSPQ-L00241901/2020	EPI_ISL_536293	2020-03-28
hCoV-19/Canada/QC-LSPQ-L00220289/2020	EPI_ISL_535797	2020-03-15
hCoV-19/Canada/QC-LSPQ-L00221627/2020	EPI_ISL_535810	2020-03-15
hCoV-19/Canada/BC_6004567/2020	EPI_ISL_418836	2020-03-10
hCoV-19/Canada/MB_80/2020	EPI_ISL_482484	2020-03-13
hCoV-19/Canada/Qc-L00241292/2020	EPI_ISL_450316	2020-03-27
hCoV-19/Canada/ON-OICR-SLB2836/2020	EPI_ISL_538360	2020-04-03
hCoV-19/Canada/ON-OICR-SLB2788/2020	EPI_ISL_538322	2020-03-25
hCoV-19/Canada/QC-LSPQ-L00233970/2020	EPI_ISL_536046	2020-03-22
hCoV-19/Canada/BC_6129127/2020	EPI_ISL_418837	2020-03-10
hCoV-19/Canada/BC_6404889/2020	EPI_ISL_418838	2020-03-12
hCoV-19/Canada/ON_QGLO-041/2020	EPI_ISL_459891	2020-03-30
hCoV-19/Canada/QC-LSPQ-L00230755/2020	EPI_ISL_535930	2020-03-21
hCoV-19/Canada/QC_AD6/2020	EPI_ISL_476500	2020-04-06
hCoV-19/Canada/QC_AE6/2020	EPI_ISL_463906	2020-04-06
hCoV-19/Canada/QC_BA1/2020	EPI_ISL_515238	2020-04-14
hCoV-19/Canada/QC_AR9/2020	EPI_ISL_463934	2020-04-05
hCoV-19/Canada/QC_AR8/2020	EPI_ISL_515227	2020-04-05
hCoV-19/Canada/QC_AT7/2020	EPI_ISL_463942	2020-04-03
hCoV-19/Canada/QC_AT8/2020	EPI_ISL_463943	2020-04-04
hCoV-19/Canada/QC_AF7/2020	EPI_ISL_515202	2020-04-04
hCoV-19/Canada/QC_AM6/2020	EPI_ISL_476509	2020-04-18
hCoV-19/Canada/QC-LSPQ-L00233171/2020	EPI_ISL_536011	2020-03-22
hCoV-19/Canada/Qc-L00240594/2020	EPI_ISL_465680	2020-03-27
hCoV-19/Canada/BC_7515663/2020	EPI_ISL_418845	2020-03-11
hCoV-19/Canada/NB_248/2020	EPI_ISL_481746	2020-04-01
hCoV-19/Canada/QC-LSPQ-L00238793/2020	EPI_ISL_536218	2020-03-26
hCoV-19/Canada/ON_QGLO-016/2020	EPI_ISL_459873	2020-03-26
hCoV-19/Canada/QC-LSPQ-L00233714/2020	EPI_ISL_536036	2020-03-23
hCoV-19/Canada/QC-LSPQ-L00231271/2020	EPI_ISL_535949	2020-03-22
hCoV-19/Canada/Qc-L00240746/2020	EPI_ISL_465683	2020-03-26
hCoV-19/Canada/QC-LSPQ-L00239397/2020	EPI_ISL_536248	2020-03-24
hCoV-19/Canada/QC-LSPQ-L00242918/2020	EPI_ISL_536342	2020-03-30
hCoV-19/Canada/QC-LSPQ-L00240197/2020	EPI_ISL_536266	2020-03-26
hCoV-19/Canada/Qc-L00240891/2020	EPI_ISL_465691	2020-03-27
hCoV-19/Canada/ON-OICR-SLB2818/2020	EPI_ISL_538346	2020-04-02
hCoV-19/Canada/QC-LSPQ-L00241753/2020	EPI_ISL_536289	2020-03-27
hCoV-19/Canada/Qc-L00240750/2020	EPI_ISL_465684	2020-03-26
hCoV-19/Canada/ON_MU-S1/2020	EPI_ISL_463970	2020-03-13
hCoV-19/Canada/QC-LSPQ-L00219619/2020	EPI_ISL_535795	2020-03-15
hCoV-19/Canada/QC-LSPQ-L00233812/2020	EPI_ISL_536040	2020-03-23
hCoV-19/Canada/QC-LSPQ-L00240536/2020	EPI_ISL_536273	2020-03-27
hCoV-19/Canada/Qc-L00241074/2020	EPI_ISL_465695	2020-03-27
hCoV-19/Canada/QC-LSPQ-L00237287/2020	EPI_ISL_536171	2020-03-25
hCoV-19/Canada/QC-LSPQ-L00242035/2020	EPI_ISL_536306	2020-03-28
hCoV-19/Canada/QC-LSPQ-L00243417/2020	EPI_ISL_536361	2020-03-30
hCoV-19/Canada/Qc-L00240788/2020	EPI_ISL_465685	2020-03-27
hCoV-19/Canada/ON-OICR-SLB2841/2020	EPI_ISL_538362	2020-04-03
hCoV-19/Canada/ON_QGLO-034/2020	EPI_ISL_459885	2020-03-29
hCoV-19/Canada/ON_QGLO-04/2020	EPI_ISL_459868	2020-03-24
hCoV-19/Canada/ON_MU-S82/2020	EPI_ISL_463994	2020-03-19
hCoV-19/Canada/ON-UHTC_0081/2020	EPI_ISL_464064	2020-04-29
hCoV-19/Canada/ON-UHTC_0086/2020	EPI_ISL_464058	2020-04-15
hCoV-19/Canada/ON-UHTC_0091/2020	EPI_ISL_464011	2020-04-11
hCoV-19/Canada/QC-LSPQ-L00239396/2020	EPI_ISL_536247	2020-03-26
hCoV-19/Canada/Qc-L00241115/2020	EPI_ISL_465698	2020-03-27
hCoV-19/Canada/ON_QGLO-02/2020	EPI_ISL_459867	2020-03-22
hCoV-19/Canada/QC-LSPQ-L00234655/2020	EPI_ISL_536067	2020-03-23
hCoV-19/Canada/QC-LSPQ-L00235027/2020	EPI_ISL_536084	2020-03-24
hCoV-19/Canada/QC-LSPQ-L00225956/2020	EPI_ISL_535840	2020-03-18
hCoV-19/Canada/ON-UHTC_0085/2020	EPI_ISL_464029	2020-04-27
hCoV-19/Canada/QC-LSPQ-L00230020/2020	EPI_ISL_535909	2020-03-21
hCoV-19/Canada/MB_39/2020	EPI_ISL_429820	2020-03-14
hCoV-19/Canada/ON_QGLO-029/2020	EPI_ISL_459883	2020-03-28
hCoV-19/Canada/QC-LSPQ-L00232949/2020	EPI_ISL_536003	2020-03-22
hCoV-19/Canada/QC-LSPQ-L00219049/2020	EPI_ISL_535788	2020-03-14
hCoV-19/Canada/QC-LSPQ-L00225667/2020	EPI_ISL_535835	2020-03-17
hCoV-19/Canada/NB_245/2020	EPI_ISL_481743	2020-03-24
hCoV-19/Canada/QC-LSPQ-L00237108/2020	EPI_ISL_536162	2020-03-25
hCoV-19/Canada/QC-LSPQ-L00236973/2020	EPI_ISL_536156	2020-03-25
hCoV-19/Canada/QC-LSPQ-L00237465/2020	EPI_ISL_536181	2020-03-25
hCoV-19/Canada/ON-OICR-SLB2792/2020	EPI_ISL_538326	2020-03-26
hCoV-19/Canada/QC-LSPQ-L00239298/2020	EPI_ISL_536244	2020-03-26
hCoV-19/Canada/ON-OICR-SLB2813/2020	EPI_ISL_538341	2020-04-01
hCoV-19/Canada/ON-UHTC_0052/2020	EPI_ISL_464056	2020-04-02
hCoV-19/Canada/ON-UHTC_0071/2020	EPI_ISL_463996	2020-04-23
hCoV-19/Canada/ON-OICR-SLB2822/2020	EPI_ISL_538350	2020-04-02
hCoV-19/Canada/NL_100/2020	EPI_ISL_469239	2020-03-22
hCoV-19/Canada/NL_85/2020	EPI_ISL_469227	2020-03-21
hCoV-19/Canada/NL_96/2020	EPI_ISL_469235	2020-03-22
hCoV-19/Canada/NL_87/2020	EPI_ISL_469229	2020-03-20
hCoV-19/Canada/NL_90/2020	EPI_ISL_469232	2020-03-21
hCoV-19/Canada/NL_84/2020	EPI_ISL_469226	2020-03-22
hCoV-19/Canada/NL_88/2020	EPI_ISL_469230	2020-03-21
hCoV-19/Canada/NL_93/2020	EPI_ISL_469233	2020-03-22
hCoV-19/Canada/NL_86/2020	EPI_ISL_469228	2020-03-22
hCoV-19/Canada/NL_89/2020	EPI_ISL_469231	2020-03-21
hCoV-19/Canada/NL_99/2020	EPI_ISL_469238	2020-03-22
hCoV-19/Canada/NS_40/2020	EPI_ISL_482469	2020-03-05
hCoV-19/Canada/NB_249/2020	EPI_ISL_481747	2020-03-30
hCoV-19/Canada/QC-LSPQ-L00243024/2020	EPI_ISL_536344	2020-03-30
hCoV-19/Canada/QC-LSPQ-L00236595/2020	EPI_ISL_536141	2020-03-25
hCoV-19/Canada/QC-LSPQ-L00232813/2020	EPI_ISL_535997	2020-03-22
hCoV-19/Canada/ON-OICR-SLB2802/2020	EPI_ISL_538333	2020-03-30
hCoV-19/Canada/ON-OICR-SLB2838/2020	EPI_ISL_538361	2020-04-03
hCoV-19/Canada/NL_98/2020	EPI_ISL_469237	2020-03-22
hCoV-19/Canada/QC-LSPQ-L00230506/2020	EPI_ISL_535922	2020-03-21
hCoV-19/Canada/QC-LSPQ-L00235132/2020	EPI_ISL_536087	2020-03-24
hCoV-19/Canada/ON-OICR-SLB2789/2020	EPI_ISL_538323	2020-03-25
hCoV-19/Canada/ON_QGLO-035/2020	EPI_ISL_459886	2020-03-30
hCoV-19/Canada/QC-LSPQ-L00228964/2020	EPI_ISL_535883	2020-03-20
hCoV-19/Canada/QC-LSPQ-L00230472/2020	EPI_ISL_535919	2020-03-21
hCoV-19/Canada/QC-LSPQ-L00224793/2020	EPI_ISL_535822	2020-03-17
hCoV-19/Canada/QC-LSPQ-L00218334/2020	EPI_ISL_535776	2020-03-14
hCoV-19/Canada/QC-LSPQ-L00216909/2020	EPI_ISL_535753	2020-03-13
hCoV-19/Canada/ON-OICR-SLB2799/2020	EPI_ISL_538331	2020-03-28
hCoV-19/Canada/QC-LSPQ-L00237972/2020	EPI_ISL_536202	2020-03-25
hCoV-19/Canada/QC-LSPQ-L00239272/2020	EPI_ISL_536242	2020-03-26
hCoV-19/Canada/ON-OICR-SLB2804/2020	EPI_ISL_538335	2020-03-30
hCoV-19/Canada/QC-LSPQ-L00244094/2020	EPI_ISL_536389	2020-03-31
hCoV-19/Canada/QC-LSPQ-L00244326/2020	EPI_ISL_536392	2020-03-31
hCoV-19/Canada/QC_AQ1/2020	EPI_ISL_463927	2020-04-02
hCoV-19/Canada/ON_MU-S5/2020	EPI_ISL_463988	2020-03-13
hCoV-19/Canada/QC-LSPQ-L00214517/2020	EPI_ISL_535728	2020-03-11
hCoV-19/Canada/QC-LSPQ-L00216920/2020	EPI_ISL_535754	2020-03-13
hCoV-19/Canada/LTRI-23/2020	EPI_ISL_495012	2020-03-22
hCoV-19/Canada/QC-LSPQ-L00237109/2020	EPI_ISL_536163	2020-03-25
hCoV-19/Canada/QC_AR2/2020	EPI_ISL_476512	2020-04-03
hCoV-19/Canada/QC-LSPQ-L00231296/2020	EPI_ISL_535952	2020-03-22
hCoV-19/Canada/QC-LSPQ-L00242235/2020	EPI_ISL_536313	2020-03-29
hCoV-19/Canada/QC-LSPQ-L00242238/2020	EPI_ISL_536314	2020-03-29
hCoV-19/Canada/QC-LSPQ-L00242662/2020	EPI_ISL_536331	2020-03-29
hCoV-19/Canada/QC-LSPQ-L00218350/2020	EPI_ISL_535778	2020-03-14
hCoV-19/Canada/MB_36/2020	EPI_ISL_429817	2020-03-14
hCoV-19/Canada/NB_260/2020	EPI_ISL_481751	2020-04-05
hCoV-19/Canada/QC_AN6/2020	EPI_ISL_515220	2020-04-08
hCoV-19/Canada/QC-LSPQ-L00242867/2020	EPI_ISL_536337	2020-03-27
hCoV-19/Canada/QC-LSPQ-L00234627/2020	EPI_ISL_536064	2020-03-23
hCoV-19/Canada/ON-OICR-SLB2868/2020	EPI_ISL_538385	2020-04-10
hCoV-19/Canada/ON-UHTC_0043/2020	EPI_ISL_464020	2020-04-02
hCoV-19/Canada/QC-LSPQ-L00230448/2020	EPI_ISL_535918	2020-03-21
hCoV-19/Canada/QC-LSPQ-L00243284/2020	EPI_ISL_536353	2020-03-29
hCoV-19/Canada/QC-LSPQ-L00236598/2020	EPI_ISL_536142	2020-03-25
hCoV-19/Canada/QC-LSPQ-L00225662/2020	EPI_ISL_535834	2020-03-17
hCoV-19/Canada/NS_13/2020	EPI_ISL_418814	2020-03-13
hCoV-19/Canada/NS_31/2020	EPI_ISL_429813	2020-03-15
hCoV-19/Canada/NS_61/2020	EPI_ISL_482477	2020-03-18
hCoV-19/Canada/QC-LSPQ-L00215586/2020	EPI_ISL_535732	2020-03-12
hCoV-19/Canada/QC-LSPQ-L00219066/2020	EPI_ISL_535789	2020-03-14
hCoV-19/Canada/ON-OICR-SLB2855/2020	EPI_ISL_538374	2020-04-07
hCoV-19/Canada/ON-UHTC_0039/2020	EPI_ISL_464026	2020-04-10
hCoV-19/Canada/ON-UHTC_0054/2020	EPI_ISL_464050	2020-04-10
hCoV-19/Canada/ON-UHTC_0080/2020	EPI_ISL_464040	2020-04-10
hCoV-19/Canada/ON-UHTC_0082/2020	EPI_ISL_463998	2020-04-15
hCoV-19/Canada/ON-UHTC_0056/2020	EPI_ISL_464059	2020-04-10
hCoV-19/Canada/ON-UHTC_0067/2020	EPI_ISL_463997	2020-04-10
hCoV-19/Canada/ON_MU-S679/2020	EPI_ISL_463992	2020-04-09
hCoV-19/Canada/ON-OICR-SLB2858/2020	EPI_ISL_538377	2020-04-07
hCoV-19/Canada/ON-UHTC_0062/2020	EPI_ISL_464048	2020-04-01
hCoV-19/Canada/ON-UHTC_0058/2020	EPI_ISL_464024	2020-04-03
hCoV-19/Canada/ON-UHTC_0045/2020	EPI_ISL_464061	2020-04-22
hCoV-19/Canada/ON-UHTC_0065/2020	EPI_ISL_464030	2020-04-22
hCoV-19/Canada/ON-UHTC_0088/2020	EPI_ISL_464054	2020-04-24
hCoV-19/Canada/ON-UHTC_0053/2020	EPI_ISL_464004	2020-04-07
hCoV-19/Canada/ON-UHTC_0038/2020	EPI_ISL_464018	2020-04-03
hCoV-19/Canada/ON-UHTC_0055/2020	EPI_ISL_464046	2020-04-02
hCoV-19/Canada/ON_MU-S349/2020	EPI_ISL_463982	2020-03-29
hCoV-19/Canada/ON-UHTC_0066/2020	EPI_ISL_464038	2020-04-24
hCoV-19/Canada/ON-UHTC_0069/2020	EPI_ISL_464021	2020-04-25
hCoV-19/Canada/QC-LSPQ-L00238445/2020	EPI_ISL_536208	2020-03-25
hCoV-19/Canada/ON-UHTC_0151/2020	EPI_ISL_526284	2020-06-09
hCoV-19/Canada/ON-UHTC_0041/2020	EPI_ISL_464037	2020-04-03
hCoV-19/Canada/ON_QGLO-011/2020	EPI_ISL_459871	2020-03-26
hCoV-19/Canada/QC-LSPQ-L00230882/2020	EPI_ISL_535937	2020-03-21
hCoV-19/Canada/QC-LSPQ-L00231304/2020	EPI_ISL_535953	2020-03-20
hCoV-19/Canada/QC-LSPQ-L00232439/2020	EPI_ISL_535986	2020-03-22
hCoV-19/Canada/QC-LSPQ-L00216421/2020	EPI_ISL_535746	2020-03-13
hCoV-19/Canada/QC_AR7/2020	EPI_ISL_515226	2020-04-04
hCoV-19/Canada/Qc-L00241158/2020	EPI_ISL_465699	2020-03-27
hCoV-19/Canada/QC-LSPQ-L00225655/2020	EPI_ISL_535833	2020-03-17
hCoV-19/Canada/QC-LSPQ-L00231158/2020	EPI_ISL_535946	2020-03-22
hCoV-19/Canada/QC-LSPQ-L00234853/2020	EPI_ISL_536072	2020-03-24
hCoV-19/Canada/QC-LSPQ-L00241959/2020	EPI_ISL_536299	2020-03-28
hCoV-19/Canada/QC-LSPQ-L00241993/2020	EPI_ISL_536301	2020-03-28
hCoV-19/Canada/QC-LSPQ-L00238675/2020	EPI_ISL_536213	2020-03-25
hCoV-19/Canada/QC-LSPQ-L00243313/2020	EPI_ISL_536354	2020-03-30
hCoV-19/Canada/QC-LSPQ-L00243328/2020	EPI_ISL_536358	2020-03-30
hCoV-19/Canada/QC-LSPQ-L00243325/2020	EPI_ISL_536357	2020-03-30
hCoV-19/Canada/QC-LSPQ-L00243345/2020	EPI_ISL_536359	2020-03-30
hCoV-19/Canada/QC-LSPQ-L00243460/2020	EPI_ISL_536362	2020-03-30
hCoV-19/Canada/QC-LSPQ-L00243317/2020	EPI_ISL_536355	2020-03-30
hCoV-19/Canada/QC-LSPQ-L00243323/2020	EPI_ISL_536356	2020-03-30
hCoV-19/Canada/QC-LSPQ-L00227476/2020	EPI_ISL_535862	2020-03-18
hCoV-19/Canada/QC-LSPQ-L00225185/2020	EPI_ISL_535829	2020-03-16
hCoV-19/Canada/QC-LSPQ-L00242576/2020	EPI_ISL_536328	2020-03-29
hCoV-19/Canada/QC-LSPQ-L00242684/2020	EPI_ISL_536332	2020-03-29
hCoV-19/Canada/QC-LSPQ-L00231860/2020	EPI_ISL_535965	2020-03-20
hCoV-19/Canada/MB_58/2020	EPI_ISL_482474	2020-03-19
hCoV-19/Canada/MB_59/2020	EPI_ISL_482475	2020-03-15
hCoV-19/Canada/Qc-L00241112/2020	EPI_ISL_465697	2020-03-26
hCoV-19/Canada/ON-OICR-SLB2806/2020	EPI_ISL_538336	2020-03-31
hCoV-19/Canada/ON-UHTC_0037/2020	EPI_ISL_464028	2020-04-03
hCoV-19/Canada/QC-LSPQ-L00233496/2020	EPI_ISL_536025	2020-03-23
hCoV-19/Canada/QC-LSPQ-L00224744/2020	EPI_ISL_535820	2020-03-17
hCoV-19/Canada/QC-LSPQ-L00224745/2020	EPI_ISL_535821	2020-03-17
hCoV-19/Canada/ON-OICR-SLB2812/2020	EPI_ISL_538340	2020-04-01
hCoV-19/Canada/QC-LSPQ-L00234990/2020	EPI_ISL_536082	2020-03-24
hCoV-19/Canada/QC-LSPQ-L00243118/2020	EPI_ISL_536349	2020-03-30
hCoV-19/Canada/QC-LSPQ-L00216197/2020	EPI_ISL_535745	2020-03-12
hCoV-19/Canada/QC-LSPQ-L00238518/2020	EPI_ISL_536209	2020-03-25
hCoV-19/Canada/QC-LSPQ-L00238674/2020	EPI_ISL_536212	2020-03-26
hCoV-19/Canada/QC-LSPQ-L00243245/2020	EPI_ISL_536351	2020-03-30
hCoV-19/Canada/ON-OICR-SLB2854/2020	EPI_ISL_538373	2020-04-07
hCoV-19/Canada/ON-UHTC_0051/2020	EPI_ISL_464063	2020-04-03
hCoV-19/Canada/ON_MU-S328/2020	EPI_ISL_463981	2020-03-29
hCoV-19/Canada/QC-LSPQ-L00235430/2020	EPI_ISL_536098	2020-03-24
hCoV-19/Canada/QC-LSPQ-L00218353/2020	EPI_ISL_535779	2020-03-14
hCoV-19/Canada/QC-LSPQ-L00214634/2020	EPI_ISL_535730	2020-03-12
hCoV-19/Canada/QC-LSPQ-L00216503/2020	EPI_ISL_535750	2020-03-12
hCoV-19/Canada/NS_30/2020	EPI_ISL_429812	2020-03-14
hCoV-19/Canada/QC-LSPQ-L00229326/2020	EPI_ISL_535890	2020-03-20
hCoV-19/Canada/QC-LSPQ-L00237589/2020	EPI_ISL_536187	2020-03-25
hCoV-19/Canada/QC-LSPQ-L00242051/2020	EPI_ISL_536308	2020-03-28
hCoV-19/Canada/QC-LSPQ-L00242105/2020	EPI_ISL_536309	2020-03-28
hCoV-19/Canada/QC-LSPQ-L00218337/2020	EPI_ISL_535777	2020-03-14
hCoV-19/Canada/QC-LSPQ-L00219089/2020	EPI_ISL_535790	2020-03-14
hCoV-19/Canada/QC-LSPQ-L00218371/2020	EPI_ISL_535780	2020-03-14
hCoV-19/Canada/QC-LSPQ-L00222448/2020	EPI_ISL_535816	2020-03-14
hCoV-19/Canada/QC-LSPQ-L00220827/2020	EPI_ISL_535803	2020-03-14
hCoV-19/Canada/QC-LSPQ-L00225484/2020	EPI_ISL_535830	2020-03-17
hCoV-19/Canada/QC-LSPQ-L00226938/2020	EPI_ISL_535854	2020-03-17
hCoV-19/Canada/QC-LSPQ-L00233281/2020	EPI_ISL_536014	2020-03-22
hCoV-19/Canada/QC-LSPQ-L00233702/2020	EPI_ISL_536035	2020-03-23
hCoV-19/Canada/QC-LSPQ-L00219340/2020	EPI_ISL_535792	2020-03-14
hCoV-19/Canada/QC-LSPQ-L00231066/2020	EPI_ISL_535942	2020-03-21
hCoV-19/Canada/QC-LSPQ-L00231068/2020	EPI_ISL_535943	2020-03-21
hCoV-19/Canada/NB-219/2020	EPI_ISL_479635	2020-03-25
hCoV-19/Canada/QC-LSPQ-L00242228/2020	EPI_ISL_536312	2020-03-29
hCoV-19/Canada/NL_101/2020	EPI_ISL_469240	2020-03-22
hCoV-19/Canada/QC-LSPQ-L00236805/2020	EPI_ISL_536150	2020-03-25
hCoV-19/Canada/QC-LSPQ-L00230536/2020	EPI_ISL_535923	2020-03-21
hCoV-19/Canada/QC-LSPQ-L00233333/2020	EPI_ISL_536017	2020-03-23
hCoV-19/Canada/QC-LSPQ-L00242858/2020	EPI_ISL_536336	2020-03-30
hCoV-19/Canada/QC-LSPQ-L00243755/2020	EPI_ISL_536377	2020-03-31
hCoV-19/Canada/Qc-L00240866/2020	EPI_ISL_465690	2020-03-27
hCoV-19/Canada/QC-LSPQ-L00243079/2020	EPI_ISL_536348	2020-03-30
hCoV-19/Canada/ON_MU-S51/2020	EPI_ISL_463989	2020-03-17
hCoV-19/Canada/QC-LSPQ-L00231249/2020	EPI_ISL_535948	2020-03-22
hCoV-19/Canada/QC-LSPQ-L00215628/2020	EPI_ISL_535734	2020-03-12
hCoV-19/Canada/QC-LSPQ-L00213861/2020	EPI_ISL_535721	2020-03-10
hCoV-19/Canada/QC-LSPQ-L00218011/2020	EPI_ISL_535769	2020-03-14
hCoV-19/Canada/QC-LSPQ-L00230881/2020	EPI_ISL_535936	2020-03-21
hCoV-19/Canada/NB-226/2020	EPI_ISL_479642	2020-03-23
hCoV-19/Canada/NB-238/2020	EPI_ISL_479651	2020-03-25
hCoV-19/Canada/NB-235/2020	EPI_ISL_479648	2020-03-31
hCoV-19/Canada/NB-235/2020	EPI_ISL_479649	2020-03-31
hCoV-19/Canada/QC-LSPQ-L00234460/2020	EPI_ISL_536055	2020-03-23
hCoV-19/Canada/QC-LSPQ-L00242714/2020	EPI_ISL_536335	2020-03-29
hCoV-19/Canada/QC-LSPQ-L00231456/2020	EPI_ISL_535956	2020-03-22
hCoV-19/Canada/NB-225/2020	EPI_ISL_479641	2020-03-26
hCoV-19/Canada/NS_42/2020	EPI_ISL_482470	2020-03-16
hCoV-19/Canada/Qc-L00240804/2020	EPI_ISL_465687	2020-03-27
hCoV-19/Canada/Qc-L00240893/2020	EPI_ISL_465692	2020-03-27
hCoV-19/Canada/QC-LSPQ-L00229212/2020	EPI_ISL_535887	2020-03-20
hCoV-19/Canada/QC-LSPQ-L00233849/2020	EPI_ISL_536042	2020-03-23
hCoV-19/Canada/ON-OICR-SLB2800/2020	EPI_ISL_538332	2020-03-28
hCoV-19/Canada/ON-OICR-SLB2827/2020	EPI_ISL_538353	2020-04-02
hCoV-19/Canada/QC-LSPQ-L00233340/2020	EPI_ISL_536018	2020-03-23
hCoV-19/Canada/QC-LSPQ-L00218534/2020	EPI_ISL_535784	2020-03-14
hCoV-19/Canada/QC-LSPQ-L00215713/2020	EPI_ISL_535736	2020-03-12
hCoV-19/Canada/QC-LSPQ-L00222020/2020	EPI_ISL_535813	2020-03-16
hCoV-19/Canada/QC_AG8/2020	EPI_ISL_476503	2020-04-14
hCoV-19/Canada/QC-LSPQ-L00222035/2020	EPI_ISL_535815	2020-03-16
hCoV-19/Canada/QC-LSPQ-L00218559/2020	EPI_ISL_535785	2020-03-14
hCoV-19/Canada/ON-OICR-SLB2809/2020	EPI_ISL_538338	2020-03-31
hCoV-19/Canada/Qc-L00241102/2020	EPI_ISL_465696	2020-03-27
hCoV-19/Canada/QC-LSPQ-L00233493/2020	EPI_ISL_536024	2020-03-23
hCoV-19/Canada/Qc-L00240666/2020	EPI_ISL_465682	2020-03-27
hCoV-19/Canada/ON_QGLO-036/2020	EPI_ISL_459887	2020-03-30
hCoV-19/Canada/QC-LSPQ-L00231946/2020	EPI_ISL_535966	2020-03-22
hCoV-19/Canada/QC-LSPQ-L00231277/2020	EPI_ISL_535950	2020-03-22
hCoV-19/Canada/QC-LSPQ-L00239077/2020	EPI_ISL_536232	2020-03-26
hCoV-19/Canada/QC-LSPQ-L00236601/2020	EPI_ISL_536143	2020-03-24
hCoV-19/Canada/QC-LSPQ-L00240292/2020	EPI_ISL_536268	2020-03-27
hCoV-19/Canada/QC-LSPQ-L00242878/2020	EPI_ISL_536338	2020-03-30
hCoV-19/Canada/QC-LSPQ-L00243710/2020	EPI_ISL_536373	2020-03-31
hCoV-19/Canada/QC_AU8/2020	EPI_ISL_463947	2020-04-04
hCoV-19/Canada/QC-LSPQ-L00233323/2020	EPI_ISL_536016	2020-03-22
hCoV-19/Canada/QC-LSPQ-L00216532/2020	EPI_ISL_535751	2020-03-12
hCoV-19/Canada/QC-LSPQ-L00233870/2020	EPI_ISL_536045	2020-03-23
hCoV-19/Canada/QC-LSPQ-L00237340/2020	EPI_ISL_536174	2020-03-25
hCoV-19/Canada/QC-LSPQ-L00240404/2020	EPI_ISL_536269	2020-03-27
hCoV-19/Canada/QC-LSPQ-L00243976/2020	EPI_ISL_536385	2020-03-31
hCoV-19/Canada/BC_5522039/2020	EPI_ISL_418834	2020-03-11
hCoV-19/Canada/BC_6489864/2020	EPI_ISL_418839	2020-03-10
hCoV-19/Canada/BC_6997898/2020	EPI_ISL_418842	2020-03-11
hCoV-19/Canada/BC_7553799/2020	EPI_ISL_418846	2020-03-12
hCoV-19/Canada/BC_8486790/2020	EPI_ISL_418849	2020-03-13
hCoV-19/Canada/BC_9345715/2020	EPI_ISL_418857	2020-03-13
hCoV-19/Canada/BC_9345042/2020	EPI_ISL_418856	2020-03-13
hCoV-19/Canada/MB_75/2020	EPI_ISL_482480	2020-03-23
hCoV-19/Canada/QC-LSPQ-L00233380/2020	EPI_ISL_536021	2020-03-23
hCoV-19/Canada/QC-LSPQ-L00230319/2020	EPI_ISL_535915	2020-03-21
hCoV-19/Canada/QC-LSPQ-L00230189/2020	EPI_ISL_535912	2020-03-21
hCoV-19/Canada/MB_76/2020	EPI_ISL_482481	2020-03-16
hCoV-19/Canada/QC-LSPQ-L00215858/2020	EPI_ISL_535740	2020-03-12
hCoV-19/Canada/LTRI-18/2020	EPI_ISL_494970	2020-03-20
hCoV-19/Canada/NB-214/2020	EPI_ISL_479630	2020-03-27
hCoV-19/Canada/NB-215/2020	EPI_ISL_479631	2020-03-27
hCoV-19/Canada/NB_243/2020	EPI_ISL_481742	2020-03-23
hCoV-19/Canada/QC-LSPQ-L00229794/2020	EPI_ISL_535903	2020-03-20
hCoV-19/Canada/QC-LSPQ-L00227663/2020	EPI_ISL_535866	2020-03-19
hCoV-19/Canada/QC-LSPQ-L00229796/2020	EPI_ISL_535904	2020-03-20
hCoV-19/Canada/QC-LSPQ-L00239192/2020	EPI_ISL_536236	2020-03-26
hCoV-19/Canada/QC-LSPQ-L00220733/2020	EPI_ISL_535801	2020-03-15
hCoV-19/Canada/QC-LSPQ-L00225808/2020	EPI_ISL_535838	2020-03-16
hCoV-19/Canada/QC-LSPQ-L00215022/2020	EPI_ISL_535731	2020-03-12
hCoV-19/Canada/ON-UHTC_0076/2020	EPI_ISL_464019	2020-04-13
hCoV-19/Canada/ON_MU-S312/2020	EPI_ISL_463980	2020-03-29
hCoV-19/Canada/ON_MU-S26/2020	EPI_ISL_463975	2020-03-16
hCoV-19/Canada/ON_MU-S53/2020	EPI_ISL_463990	2020-03-18
hCoV-19/Canada/ON_MU-S40/2020	EPI_ISL_463984	2020-03-17
hCoV-19/Canada/QC-LSPQ-L00220634/2020	EPI_ISL_535800	2020-03-15
hCoV-19/Canada/QC-LSPQ-L00220736/2020	EPI_ISL_535802	2020-03-15
hCoV-19/Canada/QC-LSPQ-L00232822/2020	EPI_ISL_535998	2020-03-22
hCoV-19/Canada/MB_78/2020	EPI_ISL_482482	2020-03-16
hCoV-19/Canada/QC-LSPQ-L00234611/2020	EPI_ISL_536062	2020-03-23
hCoV-19/Canada/QC-LSPQ-L00240479/2020	EPI_ISL_536272	2020-03-27
hCoV-19/Canada/QC-LSPQ-L00242019/2020	EPI_ISL_536304	2020-03-28
hCoV-19/Canada/QC-LSPQ-L00242011/2020	EPI_ISL_536302	2020-03-28
hCoV-19/Canada/ON-QGLO-019/2020	EPI_ISL_459877	2020-03-27
hCoV-19/Canada/Qc-L00240947/2020	EPI_ISL_465693	2020-03-27
hCoV-19/Canada/Qc-L00240954/2020	EPI_ISL_450307	2020-03-27
hCoV-19/Canada/QC-LSPQ-L00227996/2020	EPI_ISL_535869	2020-03-19
hCoV-19/Canada/QC-LSPQ-L00236779/2020	EPI_ISL_536147	2020-03-25
hCoV-19/Canada/QC-LSPQ-L00237365/2020	EPI_ISL_536176	2020-03-25
hCoV-19/Canada/QC-LSPQ-L00243708/2020	EPI_ISL_536372	2020-03-31
hCoV-19/Canada/QC-LSPQ-L00237374/2020	EPI_ISL_536179	2020-03-25
hCoV-19/Canada/QC-LSPQ-L00241909/2020	EPI_ISL_536295	2020-03-28
hCoV-19/Canada/QC-LSPQ-L00239413/2020	EPI_ISL_536252	2020-03-24
hCoV-19/Canada/QC-LSPQ-L00244354/2020	EPI_ISL_536395	2020-03-31
hCoV-19/Canada/QC_AF6/2020	EPI_ISL_463912	2020-04-06
hCoV-19/Canada/QC_BA5/2020	EPI_ISL_463962	2020-04-07
hCoV-19/Canada/ON-OICR-SLB2797/2020	EPI_ISL_538329	2020-03-28
hCoV-19/Canada/QC-LSPQ-L00232310/2020	EPI_ISL_535984	2020-03-22
hCoV-19/Canada/ON_MU-S13/2020	EPI_ISL_463971	2020-03-14
hCoV-19/Canada/QC-LSPQ-L00233734/2020	EPI_ISL_536038	2020-03-23
hCoV-19/Canada/QC-LSPQ-L00236394/2020	EPI_ISL_536126	2020-03-24
hCoV-19/Canada/ON_QGLO-010/2020	EPI_ISL_459869	2020-03-26
hCoV-19/Canada/QC-LSPQ-L00231230/2020	EPI_ISL_535947	2020-03-22
hCoV-19/Canada/QC-LSPQ-L00226858/2020	EPI_ISL_535851	2020-03-18
hCoV-19/Canada/Qc-L00240979/2020	EPI_ISL_450308	2020-03-27
hCoV-19/Canada/QC-LSPQ-L00232405/2020	EPI_ISL_535985	2020-03-22
hCoV-19/Canada/QC-LSPQ-L00233661/2020	EPI_ISL_536031	2020-03-23
hCoV-19/Canada/QC-LSPQ-L00236526/2020	EPI_ISL_536132	2020-03-24
hCoV-19/Canada/QC-LSPQ-L00237217/2020	EPI_ISL_536168	2020-03-25
hCoV-19/Canada/QC-LSPQ-L00232447/2020	EPI_ISL_535987	2020-03-22
hCoV-19/Canada/QC-LSPQ-L00233695/2020	EPI_ISL_536034	2020-03-23
hCoV-19/Canada/QC-LSPQ-L00237242/2020	EPI_ISL_536169	2020-03-25
hCoV-19/Canada/Qc-L00241214/2020	EPI_ISL_465700	2020-03-23
hCoV-19/Canada/Qc-L00241245/2020	EPI_ISL_450315	2020-03-27
hCoV-19/Canada/QC-LSPQ-L00241670/2020	EPI_ISL_536288	2020-03-26
hCoV-19/Canada/NB-228/2020	EPI_ISL_479643	2020-03-30
hCoV-19/Canada/QC-LSPQ-L00235561/2020	EPI_ISL_536101	2020-03-24
hCoV-19/Canada/QC-LSPQ-L00225045/2020	EPI_ISL_535828	2020-03-17
hCoV-19/Canada/QC-LSPQ-L00230948/2020	EPI_ISL_535940	2020-03-21
hCoV-19/Canada/QC-LSPQ-L00232004/2020	EPI_ISL_535969	2020-03-21
hCoV-19/Canada/QC-LSPQ-L00233253/2020	EPI_ISL_536013	2020-03-23
hCoV-19/Canada/QC-LSPQ-L00215812/2020	EPI_ISL_535738	2020-03-12
hCoV-19/Canada/QC-LSPQ-L00230473/2020	EPI_ISL_535920	2020-03-21
hCoV-19/Canada/NB-216/2020	EPI_ISL_479632	2020-03-30
hCoV-19/Canada/NB_274/2020	EPI_ISL_481757	2020-04-11
hCoV-19/Canada/NB-218/2020	EPI_ISL_479634	2020-03-25
hCoV-19/Canada/NB-231/2020	EPI_ISL_479644	2020-03-24
hCoV-19/Canada/QC-LSPQ-L00234905/2020	EPI_ISL_536080	2020-03-24
hCoV-19/Canada/QC-LSPQ-L00236426/2020	EPI_ISL_536129	2020-03-24
hCoV-19/Canada/QC-LSPQ-L00235552/2020	EPI_ISL_536099	2020-03-24
hCoV-19/Canada/QC-LSPQ-L00224812/2020	EPI_ISL_535824	2020-03-17
hCoV-19/Canada/QC-LSPQ-L00233835/2020	EPI_ISL_536041	2020-03-23
hCoV-19/Canada/QC-LSPQ-L00239296/2020	EPI_ISL_536243	2020-03-26
hCoV-19/Canada/QC-LSPQ-L00234872/2020	EPI_ISL_536075	2020-03-24
hCoV-19/Canada/QC-LSPQ-L00234676/2020	EPI_ISL_536068	2020-03-23
hCoV-19/Canada/QC-LSPQ-L00238922/2020	EPI_ISL_536228	2020-03-26
hCoV-19/Canada/QC-LSPQ-L00239194/2020	EPI_ISL_536237	2020-03-26
hCoV-19/Canada/NB_263/2020	EPI_ISL_481753	2020-04-06
hCoV-19/Canada/NB_270/2020	EPI_ISL_481755	2020-04-10
hCoV-19/Canada/QC-LSPQ-L00231415/2020	EPI_ISL_535954	2020-03-22
hCoV-19/Canada/QC-LSPQ-L00217574/2020	EPI_ISL_535765	2020-03-13
hCoV-19/Canada/QC-LSPQ-L00234397/2020	EPI_ISL_536053	2020-03-23
hCoV-19/Canada/QC-LSPQ-L00234790/2020	EPI_ISL_536070	2020-03-23
hCoV-19/Canada/QC-LSPQ-L00234871/2020	EPI_ISL_536074	2020-03-23
hCoV-19/Canada/QC-LSPQ-L00229727/2020	EPI_ISL_535901	2020-03-20
hCoV-19/Canada/QC-LSPQ-L00231805/2020	EPI_ISL_535963	2020-03-20
hCoV-19/Canada/QC-LSPQ-L00233063/2020	EPI_ISL_536008	2020-03-22
hCoV-19/Canada/QC-LSPQ-L00236653/2020	EPI_ISL_536145	2020-03-25
hCoV-19/Canada/QC-LSPQ-L00218475/2020	EPI_ISL_535782	2020-03-14
hCoV-19/Canada/QC-LSPQ-L00229671/2020	EPI_ISL_535899	2020-03-20
hCoV-19/Canada/QC-LSPQ-L00225894/2020	EPI_ISL_535839	2020-03-17
hCoV-19/Canada/QC-LSPQ-L00229929/2020	EPI_ISL_535905	2020-03-19
hCoV-19/Canada/QC-LSPQ-L00227094/2020	EPI_ISL_535857	2020-03-18
hCoV-19/Canada/QC-LSPQ-L00232070/2020	EPI_ISL_535972	2020-03-22
hCoV-19/Canada/QC-LSPQ-L00232148/2020	EPI_ISL_535980	2020-03-22
hCoV-19/Canada/QC-LSPQ-L00235380/2020	EPI_ISL_536096	2020-03-24
hCoV-19/Canada/QC-LSPQ-L00238803/2020	EPI_ISL_536220	2020-03-26
hCoV-19/Canada/QC-LSPQ-L00239255/2020	EPI_ISL_536241	2020-03-26
hCoV-19/Canada/QC-LSPQ-L00242033/2020	EPI_ISL_536305	2020-03-28
hCoV-19/Canada/QC_AI9/2020	EPI_ISL_463918	2020-04-07
hCoV-19/Canada/QC-LSPQ-L00232073/2020	EPI_ISL_535973	2020-03-22
hCoV-19/Canada/Qc-L00241026/2020	EPI_ISL_450309	2020-03-27
hCoV-19/Canada/QC-LSPQ-L00235378/2020	EPI_ISL_536095	2020-03-24
hCoV-19/Canada/QC-LSPQ-L00235261/2020	EPI_ISL_536092	2020-03-24
hCoV-19/Canada/QC-LSPQ-L00236573/2020	EPI_ISL_536138	2020-03-24
hCoV-19/Canada/QC-LSPQ-L00239402/2020	EPI_ISL_536249	2020-03-24
hCoV-19/Canada/QC-LSPQ-L00239991/2020	EPI_ISL_536260	2020-03-25
hCoV-19/Canada/ON-OICR-SLB2796/2020	EPI_ISL_538328	2020-03-28
hCoV-19/Canada/ON_MU-S306/2020	EPI_ISL_463979	2020-03-28
hCoV-19/Canada/QC-LSPQ-L00230666/2020	EPI_ISL_535927	2020-03-21
hCoV-19/Canada/QC-LSPQ-L00218472/2020	EPI_ISL_535781	2020-03-14
hCoV-19/Canada/ON-UHTC_0047/2020	EPI_ISL_464012	2020-04-02
hCoV-19/Canada/QC-LSPQ-L00244338/2020	EPI_ISL_536393	2020-03-31
hCoV-19/Canada/QC-LSPQ-L00243222/2020	EPI_ISL_536350	2020-03-30
hCoV-19/Canada/QC-LSPQ-L00230637/2020	EPI_ISL_535925	2020-03-21
hCoV-19/Canada/ON_MU-S218/2020	EPI_ISL_463974	2020-03-26
hCoV-19/Canada/QC-LSPQ-L00235866/2020	EPI_ISL_536113	2020-03-22
hCoV-19/Canada/QC-LSPQ-L00242547/2020	EPI_ISL_536325	2020-03-29
hCoV-19/Canada/QC-LSPQ-L00230647/2020	EPI_ISL_535926	2020-03-21
hCoV-19/Canada/QC-LSPQ-L00228687/2020	EPI_ISL_535875	2020-03-20
hCoV-19/Canada/QC-LSPQ-L00235295/2020	EPI_ISL_536094	2020-03-24
hCoV-19/Canada/QC-LSPQ-L00219335/2020	EPI_ISL_535791	2020-03-14
hCoV-19/Canada/QC-LSPQ-L00231634/2020	EPI_ISL_535959	2020-03-21
hCoV-19/Canada/QC-LSPQ-L00237942/2020	EPI_ISL_536201	2020-03-25
hCoV-19/Canada/QC-LSPQ-L00231779/2020	EPI_ISL_535962	2020-03-22
hCoV-19/Canada/QC-LSPQ-L00234878/2020	EPI_ISL_536077	2020-03-24
hCoV-19/Canada/QC-LSPQ-L00218308/2020	EPI_ISL_535774	2020-03-14
hCoV-19/Canada/QC-LSPQ-L00220546/2020	EPI_ISL_535799	2020-03-15
hCoV-19/Canada/QC-LSPQ-L00220933/2020	EPI_ISL_535806	2020-03-15
hCoV-19/Canada/QC-LSPQ-L00227658/2020	EPI_ISL_535865	2020-03-19
hCoV-19/Canada/QC-LSPQ-L00219533/2020	EPI_ISL_535793	2020-03-15
hCoV-19/Canada/QC-LSPQ-L00221391/2020	EPI_ISL_535808	2020-03-13
hCoV-19/Canada/BC_7493713/2020	EPI_ISL_418844	2020-03-12
hCoV-19/Canada/NB-206/2020	EPI_ISL_479627	2020-03-27
hCoV-19/Canada/QC-LSPQ-L00234533/2020	EPI_ISL_536056	2020-03-23
hCoV-19/Canada/QC-LSPQ-L00241444/2020	EPI_ISL_536282	2020-03-27
hCoV-19/Canada/QC-LSPQ-L00232614/2020	EPI_ISL_535992	2020-03-22
hCoV-19/Canada/Qc-L00241349/2020	EPI_ISL_465703	2020-03-27
hCoV-19/Canada/QC-LSPQ-L00234537/2020	EPI_ISL_536057	2020-03-23
hCoV-19/Canada/QC-LSPQ-L00237490/2020	EPI_ISL_536182	2020-03-25
hCoV-19/Canada/QC-LSPQ-L00241439/2020	EPI_ISL_536281	2020-03-27
hCoV-19/Canada/QC-LSPQ-L00241435/2020	EPI_ISL_536280	2020-03-27
hCoV-19/Canada/QC-LSPQ-L00241648/2020	EPI_ISL_536286	2020-03-28
hCoV-19/Canada/NL_95/2020	EPI_ISL_469234	2020-03-22
hCoV-19/Canada/NL_97/2020	EPI_ISL_469236	2020-03-22
hCoV-19/Canada/QC-LSPQ-L00233585/2020	EPI_ISL_536029	2020-03-23
hCoV-19/Canada/QC-LSPQ-L00229363/2020	EPI_ISL_535891	2020-03-20
hCoV-19/Canada/QC-LSPQ-L00231156/2020	EPI_ISL_535945	2020-03-21
hCoV-19/Canada/Qc-L00240652/2020	EPI_ISL_450304	2020-03-27
hCoV-19/Canada/QC-LSPQ-L00239009/2020	EPI_ISL_536230	2020-03-22
hCoV-19/Canada/QC-LSPQ-L00232187/2020	EPI_ISL_535981	2020-03-22
hCoV-19/Canada/QC-LSPQ-L00232603/2020	EPI_ISL_535990	2020-03-22
hCoV-19/Canada/QC-LSPQ-L00242487/2020	EPI_ISL_536322	2020-03-29
hCoV-19/Canada/QC-LSPQ-L00242505/2020	EPI_ISL_536323	2020-03-29
hCoV-19/Canada/QC-LSPQ-L00237312/2020	EPI_ISL_536173	2020-03-25
hCoV-19/Canada/QC-LSPQ-L00217831/2020	EPI_ISL_535767	2020-03-13
hCoV-19/Canada/QC-LSPQ-L00217833/2020	EPI_ISL_535768	2020-03-13
hCoV-19/Canada/QC-LSPQ-L00220897/2020	EPI_ISL_535805	2020-03-14
hCoV-19/Canada/QC-LSPQ-L00228636/2020	EPI_ISL_535874	2020-03-20
hCoV-19/Canada/QC-LSPQ-L00233793/2020	EPI_ISL_536039	2020-03-23
hCoV-19/Canada/NB_1/2020	EPI_ISL_429806	2020-03-09
hCoV-19/Canada/QC-LSPQ-L00215711/2020	EPI_ISL_535735	2020-03-12
hCoV-19/Canada/NB_21/2020	EPI_ISL_429811	2020-03-12
hCoV-19/Canada/QC-LSPQ-L00232080/2020	EPI_ISL_535974	2020-03-22
hCoV-19/Canada/QC-LSPQ-L00239412/2020	EPI_ISL_536251	2020-03-24
hCoV-19/Canada/QC-LSPQ-L00233681/2020	EPI_ISL_536032	2020-03-23
hCoV-19/Canada/QC-LSPQ-L00235136/2020	EPI_ISL_536088	2020-03-24
hCoV-19/Canada/QC-LSPQ-L00241965/2020	EPI_ISL_536300	2020-03-28
hCoV-19/Canada/QC-LSPQ-L00239249/2020	EPI_ISL_536240	2020-03-26
hCoV-19/Canada/QC_AA3/2020	EPI_ISL_444495	2020-04-05
hCoV-19/Canada/QC_AQ3/2020	EPI_ISL_476511	2020-04-03
hCoV-19/Canada/QC_AU7/2020	EPI_ISL_463946	2020-04-03
hCoV-19/Canada/QC_AS5/2020	EPI_ISL_476513	2020-04-05
hCoV-19/Canada/QC_AF1/2020	EPI_ISL_463909	2020-04-07
hCoV-19/Canada/QC_AN9/2020	EPI_ISL_515222	2020-04-07
hCoV-19/Canada/QC_AY1/2020	EPI_ISL_463954	2020-04-12
hCoV-19/Canada/QC_AO7/2020	EPI_ISL_463922	2020-04-09
hCoV-19/Canada/QC_AZ6/2020	EPI_ISL_515237	2020-04-14
hCoV-19/Canada/Qc-L00240846/2020	EPI_ISL_465688	2020-03-27
hCoV-19/Canada/Qc-L00240851/2020	EPI_ISL_465689	2020-03-27
hCoV-19/Canada/QC_AE4/2020	EPI_ISL_463905	2020-04-08
hCoV-19/Canada/QC_AM1/2020	EPI_ISL_476508	2020-04-09
hCoV-19/Canada/QC_BC5/2020	EPI_ISL_463968	2020-04-09
hCoV-19/Canada/QC-LSPQ-L00232810/2020	EPI_ISL_535996	2020-03-23
hCoV-19/Canada/QC-LSPQ-L00233683/2020	EPI_ISL_536033	2020-03-23
hCoV-19/Canada/QC-LSPQ-L00239407/2020	EPI_ISL_536250	2020-03-24
hCoV-19/Canada/Qc-L00241168/2020	EPI_ISL_450311	2020-03-27
hCoV-19/Canada/QC-LSPQ-L00232925/2020	EPI_ISL_536001	2020-03-23
hCoV-19/Canada/QC-LSPQ-L00232866/2020	EPI_ISL_535999	2020-03-22
hCoV-19/Canada/QC-LSPQ-L00233633/2020	EPI_ISL_536030	2020-03-23
hCoV-19/Canada/QC-LSPQ-L00233721/2020	EPI_ISL_536037	2020-03-23
hCoV-19/Canada/QC-LSPQ-L00239391/2020	EPI_ISL_536246	2020-03-24
hCoV-19/Canada/QC_AA4/2020	EPI_ISL_476498	2020-04-05
hCoV-19/Canada/QC_AY6/2020	EPI_ISL_515235	2020-04-07
hCoV-19/Canada/QC_AC9/2020	EPI_ISL_476499	2020-04-06
hCoV-19/Canada/QC_AE9/2020	EPI_ISL_463908	2020-04-06
hCoV-19/Canada/QC_AG4/2020	EPI_ISL_463913	2020-04-11
hCoV-19/Canada/QC_BB9/2020	EPI_ISL_515244	2020-04-13
hCoV-19/Canada/QC_AD7/2020	EPI_ISL_476501	2020-04-04
hCoV-19/Canada/QC_AK6/2020	EPI_ISL_515209	2020-04-17
hCoV-19/Canada/QC_AK9/2020	EPI_ISL_515210	2020-04-17
hCoV-19/Canada/QC_AO3/2020	EPI_ISL_463920	2020-04-09
hCoV-19/Canada/QC_AU6/2020	EPI_ISL_515230	2020-04-05
hCoV-19/Canada/QC_AQ5/2020	EPI_ISL_463929	2020-04-03
hCoV-19/Canada/QC_BA6/2020	EPI_ISL_463963	2020-04-13
hCoV-19/Canada/QC_AF2/2020	EPI_ISL_463910	2020-04-05
hCoV-19/Canada/QC_AR6/2020	EPI_ISL_463933	2020-04-01
hCoV-19/Canada/QC-LSPQ-L00243994/2020	EPI_ISL_536386	2020-03-31
hCoV-19/Canada/Qc-L00241208/2020	EPI_ISL_450314	2020-03-27
hCoV-19/Canada/NB_35/2020	EPI_ISL_429816	2020-03-14
hCoV-19/Canada/QC-AJ7/2020	EPI_ISL_450639	2020-04-11
hCoV-19/Canada/QC_AX3/2020	EPI_ISL_515234	2020-04-09
hCoV-19/Canada/QC_AI6/2020	EPI_ISL_476505	2020-04-08
hCoV-19/Canada/QC_AI5/2020	EPI_ISL_463917	2020-04-09
hCoV-19/Canada/QC_AC4/2020	EPI_ISL_463903	2020-04-04
hCoV-19/Canada/QC-LSPQ-L00237080/2020	EPI_ISL_536159	2020-03-25
hCoV-19/Canada/QC_AT4/2020	EPI_ISL_515228	2020-04-04
hCoV-19/Canada/QC-LSPQ-L00240414/2020	EPI_ISL_536270	2020-03-27
hCoV-19/Canada/QC-LSPQ-L00241602/2020	EPI_ISL_536284	2020-03-28
hCoV-19/Canada/QC_AH2/2020	EPI_ISL_463914	2020-04-13
hCoV-19/Canada/QC_AG2/2020	EPI_ISL_515203	2020-04-11
hCoV-19/Canada/QC_AY9/2020	EPI_ISL_463957	2020-04-11
hCoV-19/Canada/QC_AL4/2020	EPI_ISL_515212	2020-04-18
hCoV-19/Canada/QC_AX6/2020	EPI_ISL_463953	2020-04-13
hCoV-19/Canada/QC_AP4/2020	EPI_ISL_515224	2020-04-18
hCoV-19/Canada/NB_56/2020	EPI_ISL_482473	2020-03-15
hCoV-19/Canada/ON-OICR-SLB2844/2020	EPI_ISL_538365	2020-04-03
hCoV-19/Canada/QC_AG3/2020	EPI_ISL_476502	2020-04-08
hCoV-19/Canada/QC_AZ9/2020	EPI_ISL_463961	2020-04-14
hCoV-19/Canada/QC_AM8/2020	EPI_ISL_515216	2020-04-09
hCoV-19/Canada/QC_BB3/2020	EPI_ISL_515241	2020-04-14
hCoV-19/Canada/QC_BB6/2020	EPI_ISL_515243	2020-04-11
hCoV-19/Canada/QC-LSPQ-L00244068/2020	EPI_ISL_536388	2020-03-31
hCoV-19/Canada/QC-LSPQ-L00239134/2020	EPI_ISL_536234	2020-03-26
hCoV-19/Canada/QC-LSPQ-L00243608/2020	EPI_ISL_536367	2020-03-30
hCoV-19/Canada/QC_AU9/2020	EPI_ISL_463948	2020-04-06
hCoV-19/Canada/QC_AT6/2020	EPI_ISL_463941	2020-04-06
hCoV-19/Canada/QC-LSPQ-L00231966/2020	EPI_ISL_535967	2020-03-22
hCoV-19/Canada/QC-LSPQ-L00238722/2020	EPI_ISL_536215	2020-03-26
hCoV-19/Canada/QC-LSPQ-L00238725/2020	EPI_ISL_536216	2020-03-26
hCoV-19/Canada/QC-LSPQ-L00244197/2020	EPI_ISL_536391	2020-03-31
hCoV-19/Canada/Qc-L00240685/2020	EPI_ISL_450305	2020-03-27
hCoV-19/Canada/QC-LSPQ-L00238862/2020	EPI_ISL_536224	2020-03-26
hCoV-19/Canada/QC_AQ6/2020	EPI_ISL_463930	2020-04-02
hCoV-19/Canada/QC-LSPQ-L00237841/2020	EPI_ISL_536195	2020-03-25
hCoV-19/Canada/QC-LSPQ-L00237878/2020	EPI_ISL_536196	2020-03-25
hCoV-19/Canada/QC-LSPQ-L00244359/2020	EPI_ISL_536397	2020-03-31
hCoV-19/Canada/QC-LSPQ-L00237419/2020	EPI_ISL_536180	2020-03-25
hCoV-19/Canada/QC-LSPQ-L00238797/2020	EPI_ISL_536219	2020-03-26
hCoV-19/Canada/QC_AT3/2020	EPI_ISL_463940	2020-03-31
hCoV-19/Canada/QC-LSPQ-L00243797/2020	EPI_ISL_536379	2020-03-31
hCoV-19/Canada/QC_AA1/2020	EPI_ISL_515197	2020-04-05
hCoV-19/Canada/QC_AQ8/2020	EPI_ISL_515225	2020-04-06
hCoV-19/Canada/QC_BB7/2020	EPI_ISL_463965	2020-04-13
hCoV-19/Canada/QC_AJ8/2020	EPI_ISL_476506	2020-04-08
hCoV-19/Canada/QC_AW7/2020	EPI_ISL_515233	2020-04-13
hCoV-19/Canada/QC_AL3/2020	EPI_ISL_515211	2020-04-07
hCoV-19/Canada/QC_AK1/2020	EPI_ISL_476507	2020-04-11
hCoV-19/Canada/QC_AP8/2020	EPI_ISL_476510	2020-04-07
hCoV-19/Canada/QC_AM4/2020	EPI_ISL_515214	2020-04-09
hCoV-19/Canada/QC_AQ4/2020	EPI_ISL_463928	2020-04-01
hCoV-19/Canada/QC_AO9/2020	EPI_ISL_463923	2020-04-09
hCoV-19/Canada/QC_AU3/2020	EPI_ISL_515229	2020-04-05
hCoV-19/Canada/QC_BC6/2020	EPI_ISL_515245	2020-04-11
hCoV-19/Canada/Qc-L00240556/2020	EPI_ISL_450302	2020-03-27
hCoV-19/Canada/NB_6/2020	EPI_ISL_418811	2020-03-12
hCoV-19/Canada/QC-LSPQ-L00230315/2020	EPI_ISL_535914	2020-03-21
hCoV-19/Canada/QC-LSPQ-L00232917/2020	EPI_ISL_536000	2020-03-23
hCoV-19/Canada/QC_AR3/2020	EPI_ISL_463931	2020-04-04
hCoV-19/Canada/QC_AS4/2020	EPI_ISL_463936	2020-04-02
hCoV-19/Canada/QC-LSPQ-L00239865/2020	EPI_ISL_536257	2020-03-26
hCoV-19/Canada/Qc-L00241251/2020	EPI_ISL_465701	2020-03-27
hCoV-19/Canada/Qc-L00241205/2020	EPI_ISL_450313	2020-03-27
hCoV-19/Canada/QC-LSPQ-L00235815/2020	EPI_ISL_536110	2020-03-24
hCoV-19/Canada/QC-LSPQ-L00241782/2020	EPI_ISL_536290	2020-03-28
hCoV-19/Canada/QC_AB2/2020	EPI_ISL_444500	2020-04-07
hCoV-19/Canada/QC_AC6.1/2020	EPI_ISL_463904	2020-04-05
hCoV-19/Canada/QC-LSPQ-L00237503/2020	EPI_ISL_536183	2020-03-25
hCoV-19/Canada/QC-LSPQ-L00243673/2020	EPI_ISL_536369	2020-03-31
hCoV-19/Canada/QC-LSPQ-L00213981/2020	EPI_ISL_535722	2020-03-10
hCoV-19/Canada/QC-LSPQ-L00214237/2020	EPI_ISL_535726	2020-03-11
hCoV-19/Canada/QC-LSPQ-L00236403/2020	EPI_ISL_536128	2020-03-24
hCoV-19/Canada/QC-LSPQ-L00216432/2020	EPI_ISL_535748	2020-03-12
hCoV-19/Canada/QC-LSPQ-L00212401/2020	EPI_ISL_535717	2020-03-01
hCoV-19/Canada/MB_10/2020	EPI_ISL_418813	2020-03-13
hCoV-19/Canada/ON_QGLO-01/2020	EPI_ISL_459866	2020-03-18
hCoV-19/Canada/QC-LSPQ-L00220369/2020	EPI_ISL_535798	2020-03-15
hCoV-19/Canada/QC-LSPQ-L00216731/2020	EPI_ISL_535752	2020-03-13
hCoV-19/Canada/ON-OICR-SLB2817/2020	EPI_ISL_538345	2020-04-02
hCoV-19/Canada/ON_QGLO-012/2020	EPI_ISL_459872	2020-03-26
hCoV-19/Canada/QC-LSPQ-L00230351/2020	EPI_ISL_535916	2020-03-21
hCoV-19/Canada/ON-OICR-SLB2790/2020	EPI_ISL_538324	2020-03-25
hCoV-19/Canada/Qc-L00241319/2020	EPI_ISL_465702	2020-03-27
hCoV-19/Canada/QC-LSPQ-L00219966/2020	EPI_ISL_535796	2020-03-15
hCoV-19/Canada/QC-LSPQ-L00232955/2020	EPI_ISL_536005	2020-03-22
hCoV-19/Canada/QC-LSPQ-L00222575/2020	EPI_ISL_535817	2020-03-15
hCoV-19/Canada/QC-LSPQ-L00225515/2020	EPI_ISL_535832	2020-03-17
hCoV-19/Canada/QC-LSPQ-L00232952/2020	EPI_ISL_536004	2020-03-23
hCoV-19/Canada/Qc-L00240642/2020	EPI_ISL_465681	2020-03-27
hCoV-19/Canada/QC-LSPQ-L00233867/2020	EPI_ISL_536044	2020-03-23
hCoV-19/Canada/QC-LSPQ-L00234865/2020	EPI_ISL_536073	2020-03-22
hCoV-19/Canada/NB-209/2020	EPI_ISL_479628	2020-03-29
hCoV-19/Canada/NB-233/2020	EPI_ISL_479646	2020-03-24
hCoV-19/Canada/NB_247/2020	EPI_ISL_481745	2020-03-31
hCoV-19/Canada/QC-LSPQ-L00241900/2020	EPI_ISL_536292	2020-03-28
hCoV-19/Canada/QC-LSPQ-L00241945/2020	EPI_ISL_536297	2020-03-28
hCoV-19/Canada/NB-237/2020	EPI_ISL_479650	2020-03-31
hCoV-19/Canada/QC-LSPQ-L00229741/2020	EPI_ISL_535902	2020-03-21
hCoV-19/Canada/ON-OICR-SLB2820/2020	EPI_ISL_538348	2020-04-02
hCoV-19/Canada/ON-OICR-SLB2821/2020	EPI_ISL_538349	2020-04-02
hCoV-19/Canada/QC-LSPQ-L00243347/2020	EPI_ISL_536360	2020-03-30
hCoV-19/Canada/ON-UHTC_0050/2020	EPI_ISL_464036	2020-04-08
hCoV-19/Canada/QC-LSPQ-L00229172/2020	EPI_ISL_535886	2020-03-20
hCoV-19/Canada/QC-LSPQ-L00229288/2020	EPI_ISL_535888	2020-03-20
hCoV-19/Canada/NB-222/2020	EPI_ISL_479638	2020-03-25
hCoV-19/Canada/NB_277/2020	EPI_ISL_481758	2020-04-13
hCoV-19/Canada/QC-LSPQ-L00235965/2020	EPI_ISL_536115	2020-03-23
hCoV-19/Canada/QC-LSPQ-L00237888/2020	EPI_ISL_536199	2020-03-25
hCoV-19/Canada/ON-OICR-SLB2869/2020	EPI_ISL_538386	2020-04-11
hCoV-19/Canada/QC-LSPQ-L00243675/2020	EPI_ISL_536370	2020-03-31
hCoV-19/Canada/QC-LSPQ-L00215798/2020	EPI_ISL_535737	2020-03-12
hCoV-19/Canada/QC-LSPQ-L00221340/2020	EPI_ISL_535807	2020-03-15
hCoV-19/Canada/QC-LSPQ-L00218269/2020	EPI_ISL_535773	2020-03-14
hCoV-19/Canada/QC-LSPQ-L00218310/2020	EPI_ISL_535775	2020-03-14
hCoV-19/Canada/QC-LSPQ-L00218268/2020	EPI_ISL_535772	2020-03-14
hCoV-19/Canada/NB-221/2020	EPI_ISL_479637	2020-03-26
hCoV-19/Canada/ON-OICR-SLB2798/2020	EPI_ISL_538330	2020-03-28
hCoV-19/Canada/Qc-L00240569/2020	EPI_ISL_465679	2020-03-27
hCoV-19/Canada/ON-UHTC_0036/2020	EPI_ISL_464047	2020-04-06
hCoV-19/Canada/QC-LSPQ-L00242900/2020	EPI_ISL_536340	2020-03-30
hCoV-19/Canada/QC-LSPQ-L00235218/2020	EPI_ISL_536090	2020-03-24
hCoV-19/Canada/QC-LSPQ-L00242891/2020	EPI_ISL_536339	2020-03-30
hCoV-19/Canada/ON_MU-S284/2020	EPI_ISL_463976	2020-03-28
hCoV-19/Canada/QC-LSPQ-L00230482/2020	EPI_ISL_535921	2020-03-22
hCoV-19/Canada/ON_MU-S29/2020	EPI_ISL_463977	2020-03-16
hCoV-19/Canada/QC-LSPQ-L00230110/2020	EPI_ISL_535910	2020-03-21
hCoV-19/Canada/QC-LSPQ-L00235639/2020	EPI_ISL_536104	2020-03-24
hCoV-19/Canada/QC-LSPQ-L00241924/2020	EPI_ISL_536296	2020-03-28
hCoV-19/Canada/QC-LSPQ-L00241948/2020	EPI_ISL_536298	2020-03-28
hCoV-19/Canada/ON-OICR-SLB2865/2020	EPI_ISL_538382	2020-04-10
hCoV-19/Canada/ON-OICR-SLB2866/2020	EPI_ISL_538383	2020-04-10
hCoV-19/Canada/ON-OICR-SLB2867/2020	EPI_ISL_538384	2020-04-10
hCoV-19/Canada/QC-LSPQ-L00235800/2020	EPI_ISL_536108	2020-03-23
hCoV-19/Canada/QC-LSPQ-L00232723/2020	EPI_ISL_535994	2020-03-22
hCoV-19/Canada/QC-LSPQ-L00217024/2020	EPI_ISL_535756	2020-03-13
hCoV-19/Canada/QC-LSPQ-L00236367/2020	EPI_ISL_536124	2020-03-24
hCoV-19/Canada/QC-LSPQ-L00236439/2020	EPI_ISL_536131	2020-03-24
hCoV-19/Canada/QC_AK5/2020	EPI_ISL_463919	2020-04-08
hCoV-19/Canada/QC-LSPQ-L00236430/2020	EPI_ISL_536130	2020-03-24
hCoV-19/Canada/QC-LSPQ-L00243875/2020	EPI_ISL_536383	2020-03-31
hCoV-19/Canada/NB_261/2020	EPI_ISL_481752	2020-04-05
hCoV-19/Canada/NB_264/2020	EPI_ISL_481754	2020-04-07
hCoV-19/Canada/ON-UHTC_0139/2020	EPI_ISL_526275	2020-05-31
hCoV-19/Canada/QC-LSPQ-L00236396/2020	EPI_ISL_536127	2020-03-24
hCoV-19/Canada/NB-234/2020	EPI_ISL_479647	2020-03-25
hCoV-19/Canada/QC-LSPQ-L00215981/2020	EPI_ISL_535743	2020-03-12
hCoV-19/Canada/QC-LSPQ-L00214023/2020	EPI_ISL_535723	2020-03-10
hCoV-19/Canada/QC-LSPQ-L00214050/2020	EPI_ISL_535724	2020-03-10
hCoV-19/Canada/QC-LSPQ-L00217534/2020	EPI_ISL_535763	2020-03-13
hCoV-19/Canada/QC-LSPQ-L00215977/2020	EPI_ISL_535742	2020-03-12
hCoV-19/Canada/QC-LSPQ-L00219618/2020	EPI_ISL_535794	2020-03-14
hCoV-19/Canada/QC-LSPQ-L00234333/2020	EPI_ISL_536051	2020-03-23
hCoV-19/Canada/QC-LSPQ-L00241862/2020	EPI_ISL_536291	2020-03-28
hCoV-19/Canada/QC-LSPQ-L00214488/2020	EPI_ISL_535727	2020-03-11
hCoV-19/Canada/QC-LSPQ-L00217032/2020	EPI_ISL_535757	2020-03-13
hCoV-19/Canada/ON-UHTC_0033/2020	EPI_ISL_464016	2020-04-01
hCoV-19/Canada/ON-UHTC_0035/2020	EPI_ISL_464033	2020-04-07
hCoV-19/Canada/ON-UHTC_0042/2020	EPI_ISL_464041	2020-04-20
hCoV-19/Canada/ON-UHTC_0070/2020	EPI_ISL_464022	2020-04-12
hCoV-19/Canada/ON-UHTC_0057/2020	EPI_ISL_464042	2020-04-09
hCoV-19/Canada/ON-UHTC_0063/2020	EPI_ISL_464007	2020-04-12
hCoV-19/Canada/ON-UHTC_0078/2020	EPI_ISL_463995	2020-04-17
hCoV-19/Canada/ON-UHTC_0074/2020	EPI_ISL_464062	2020-04-24
hCoV-19/Canada/ON-UHTC_0123/2020	EPI_ISL_526268	2020-05-20
hCoV-19/Canada/ON-UHTC_0061/2020	EPI_ISL_464001	2020-04-06
hCoV-19/Canada/QC-LSPQ-L00232098/2020	EPI_ISL_535976	2020-03-22
hCoV-19/Canada/QC-LSPQ-L00232113/2020	EPI_ISL_535979	2020-03-22
hCoV-19/Canada/QC-LSPQ-L00233357/2020	EPI_ISL_536020	2020-03-23
hCoV-19/Canada/QC-LSPQ-L00225500/2020	EPI_ISL_535831	2020-03-18
hCoV-19/Canada/QC-LSPQ-L00228787/2020	EPI_ISL_535876	2020-03-20
hCoV-19/Canada/QC-LSPQ-L00241514/2020	EPI_ISL_536283	2020-03-28
hCoV-19/Canada/Qc-L00240587/2020	EPI_ISL_450303	2020-03-27
hCoV-19/Canada/QC-LSPQ-L00243761/2020	EPI_ISL_536378	2020-03-31
hCoV-19/Canada/QC-LSPQ-L00241907/2020	EPI_ISL_536294	2020-03-28
hCoV-19/Canada/QC-LSPQ-L00228790/2020	EPI_ISL_535877	2020-03-20
hCoV-19/Canada/QC-LSPQ-L00243746/2020	EPI_ISL_536375	2020-03-30
hCoV-19/Canada/QC-LSPQ-L00233422/2020	EPI_ISL_536023	2020-03-23
hCoV-19/Canada/QC-LSPQ-L00234621/2020	EPI_ISL_536063	2020-03-23
hCoV-19/Canada/QC-LSPQ-L00213312/2020	EPI_ISL_535719	2020-03-01
hCoV-19/Canada/QC-LSPQ-L00216190/2020	EPI_ISL_535744	2020-03-12
hCoV-19/Canada/QC-LSPQ-L00227481/2020	EPI_ISL_535863	2020-03-19
hCoV-19/Canada/QC-LSPQ-L00234639/2020	EPI_ISL_536065	2020-03-23
hCoV-19/Canada/QC-LSPQ-L00236943/2020	EPI_ISL_536154	2020-03-25
hCoV-19/Canada/QC-LSPQ-L00236620/2020	EPI_ISL_536144	2020-03-24
hCoV-19/Canada/QC-LSPQ-L00229554/2020	EPI_ISL_535896	2020-03-20
hCoV-19/Canada/QC-LSPQ-L00230796/2020	EPI_ISL_535932	2020-03-21
hCoV-19/Canada/QC-LSPQ-L00236940/2020	EPI_ISL_536153	2020-03-25
hCoV-19/Canada/QC-LSPQ-L00234887/2020	EPI_ISL_536079	2020-03-23
hCoV-19/Canada/QC-LSPQ-L00236536/2020	EPI_ISL_536134	2020-03-24
hCoV-19/Canada/QC-LSPQ-L00232511/2020	EPI_ISL_535988	2020-03-22
hCoV-19/Canada/Qc-L00241192/2020	EPI_ISL_450312	2020-03-27
hCoV-19/Canada/QC-LSPQ-L00217527/2020	EPI_ISL_535762	2020-03-13
hCoV-19/Canada/QC-LSPQ-L00221852/2020	EPI_ISL_535811	2020-03-15
hCoV-19/Canada/QC-LSPQ-L00226167/2020	EPI_ISL_535844	2020-03-17
hCoV-19/Canada/QC-LSPQ-L00217559/2020	EPI_ISL_535764	2020-03-12
hCoV-19/Canada/QC-LSPQ-L00233115/2020	EPI_ISL_536009	2020-03-22
hCoV-19/Canada/QC-LSPQ-L00230720/2020	EPI_ISL_535929	2020-03-21
hCoV-19/Canada/QC-LSPQ-L00230787/2020	EPI_ISL_535931	2020-03-21
hCoV-19/Canada/QC-LSPQ-L00230813/2020	EPI_ISL_535934	2020-03-21
hCoV-19/Canada/QC-LSPQ-L00234442/2020	EPI_ISL_536054	2020-03-23
hCoV-19/Canada/QC-LSPQ-L00230821/2020	EPI_ISL_535935	2020-03-21
hCoV-19/Canada/QC-LSPQ-L00231416/2020	EPI_ISL_535955	2020-03-22
hCoV-19/Canada/QC-LSPQ-L00232239/2020	EPI_ISL_535982	2020-03-22
hCoV-19/Canada/QC-LSPQ-L00234347/2020	EPI_ISL_536052	2020-03-23
hCoV-19/Canada/QC-LSPQ-L00232601/2020	EPI_ISL_535989	2020-03-21
hCoV-19/Canada/QC-LSPQ-L00236212/2020	EPI_ISL_536120	2020-03-24
hCoV-19/Canada/QC-LSPQ-L00219039/2020	EPI_ISL_535787	2020-03-14
hCoV-19/Canada/QC-LSPQ-L00236922/2020	EPI_ISL_536152	2020-03-25
hCoV-19/Canada/QC-LSPQ-L00230798/2020	EPI_ISL_535933	2020-03-21
hCoV-19/Canada/QC-LSPQ-L00233003/2020	EPI_ISL_536006	2020-03-22
hCoV-19/Canada/QC-LSPQ-L00237011/2020	EPI_ISL_536157	2020-03-25
hCoV-19/Canada/QC-LSPQ-L00236905/2020	EPI_ISL_536151	2020-03-25
hCoV-19/Canada/QC-LSPQ-L00234302/2020	EPI_ISL_536050	2020-03-23
hCoV-19/Canada/QC-LSPQ-L00232097/2020	EPI_ISL_535975	2020-03-22
hCoV-19/Canada/QC-LSPQ-L00234877/2020	EPI_ISL_536076	2020-03-23
hCoV-19/Canada/QC-LSPQ-L00232107/2020	EPI_ISL_535978	2020-03-22
hCoV-19/Canada/QC-LSPQ-L00232941/2020	EPI_ISL_536002	2020-03-22
hCoV-19/Canada/QC-LSPQ-L00217586/2020	EPI_ISL_535766	2020-03-13
hCoV-19/Canada/QC-LSPQ-L00243603/2020	EPI_ISL_536365	2020-03-29
hCoV-19/Canada/QC-LSPQ-L00243607/2020	EPI_ISL_536366	2020-03-29
hCoV-19/Canada/QC-LSPQ-L00218477/2020	EPI_ISL_535783	2020-03-14
hCoV-19/Canada/QC-LSPQ-L00226142/2020	EPI_ISL_535842	2020-03-17
hCoV-19/Canada/QC-LSPQ-L00237886/2020	EPI_ISL_536198	2020-03-25
hCoV-19/Canada/QC-LSPQ-L00226624/2020	EPI_ISL_535850	2020-03-18
hCoV-19/Canada/QC-LSPQ-L00228149/2020	EPI_ISL_535871	2020-03-19
hCoV-19/Canada/QC-LSPQ-L00230895/2020	EPI_ISL_535938	2020-03-21
hCoV-19/Canada/QC-LSPQ-L00234652/2020	EPI_ISL_536066	2020-03-23
hCoV-19/Canada/QC-LSPQ-L00228950/2020	EPI_ISL_535881	2020-03-20
hCoV-19/Canada/QC-LSPQ-L00235107/2020	EPI_ISL_536086	2020-03-23
hCoV-19/Canada/QC-LSPQ-L00243864/2020	EPI_ISL_536381	2020-03-31
hCoV-19/Canada/QC-LSPQ-L00233038/2020	EPI_ISL_536007	2020-03-22
hCoV-19/Canada/QC-LSPQ-L00244160/2020	EPI_ISL_536390	2020-03-31
hCoV-19/Canada/QC-LSPQ-L00242384/2020	EPI_ISL_536319	2020-03-29
hCoV-19/Canada/QC-LSPQ-L00243054/2020	EPI_ISL_536347	2020-03-30
hCoV-19/Canada/QC_AY8/2020	EPI_ISL_463956	2020-04-12
hCoV-19/Canada/QC-LSPQ-L00235607/2020	EPI_ISL_536102	2020-03-24
hCoV-19/Canada/QC-LSPQ-L00235424/2020	EPI_ISL_536097	2020-03-24
hCoV-19/Canada/QC-LSPQ-L00236215/2020	EPI_ISL_536121	2020-03-24
hCoV-19/Canada/BC_0443574/2020	EPI_ISL_418816	2020-03-11
hCoV-19/Canada/MB_38/2020	EPI_ISL_429819	2020-03-18
hCoV-19/Canada/ON-UHTC_0049/2020	EPI_ISL_464013	2020-04-05
hCoV-19/Canada/QC-LSPQ-L00233169/2020	EPI_ISL_536010	2020-03-22
hCoV-19/Canada/QC-LSPQ-L00233527/2020	EPI_ISL_536026	2020-03-23
hCoV-19/Canada/QC-LSPQ-L00229319/2020	EPI_ISL_535889	2020-03-20
hCoV-19/Canada/QC-LSPQ-L00230998/2020	EPI_ISL_535941	2020-03-21
hCoV-19/Canada/QC-LSPQ-L00240552/2020	EPI_ISL_536274	2020-03-27
hCoV-19/Canada/QC-LSPQ-L00214546/2020	EPI_ISL_535729	2020-03-11
hCoV-19/Canada/BC_3989992/2020	EPI_ISL_418823	2020-03-09
hCoV-19/Canada/QC-LSPQ-L00216993/2020	EPI_ISL_535755	2020-03-13
hCoV-19/Canada/QC-LSPQ-L00234287/2020	EPI_ISL_536049	2020-03-23
hCoV-19/Canada/QC-LSPQ-L00235020/2020	EPI_ISL_536083	2020-03-24
hCoV-19/Canada/QC-LSPQ-L00234574/2020	EPI_ISL_536059	2020-03-23
hCoV-19/Canada/QC-LSPQ-L00236582/2020	EPI_ISL_536139	2020-03-24
hCoV-19/Canada/QC-LSPQ-L00234577/2020	EPI_ISL_536060	2020-03-23
hCoV-19/Canada/QC-LSPQ-L00236558/2020	EPI_ISL_536137	2020-03-24
hCoV-19/Canada/QC-LSPQ-L00234602/2020	EPI_ISL_536061	2020-03-23
hCoV-19/Canada/QC-LSPQ-L00232271/2020	EPI_ISL_535983	2020-03-22
hCoV-19/Canada/BC_1318414/2020	EPI_ISL_418818	2020-03-06
hCoV-19/Canada/BC_64686/2020	EPI_ISL_415586	2020-03-05
hCoV-19/Canada/ON_QGLO-023/2020	EPI_ISL_459879	2020-03-28
hCoV-19/Canada/BC_0554880/2020	EPI_ISL_418817	2020-03-13
hCoV-19/Canada/BC_6981299/2020	EPI_ISL_418841	2020-03-11
hCoV-19/Canada/BC_3842755/2020	EPI_ISL_418820	2020-03-09
hCoV-19/Canada/BC_3808524/2020	EPI_ISL_418819	2020-03-09
hCoV-19/Canada/BC_8622445/2020	EPI_ISL_418851	2020-03-13
hCoV-19/Canada/QC-LSPQ-L00235849/2020	EPI_ISL_536111	2020-03-23
hCoV-19/Canada/QC-LSPQ-L00235855/2020	EPI_ISL_536112	2020-03-23
hCoV-19/Canada/BC_8150537/2020	EPI_ISL_418847	2020-03-12
hCoV-19/Canada/QC-LSPQ-L00229136/2020	EPI_ISL_535885	2020-03-19
hCoV-19/Canada/BC_83163/2020	EPI_ISL_415589	2020-03-05
hCoV-19/Canada/MB_8/2020	EPI_ISL_418812	2020-03-12
hCoV-19/Canada/QC-LSPQ-L00217098/2020	EPI_ISL_535759	2020-03-13
hCoV-19/Canada/QC-LSPQ-L00217092/2020	EPI_ISL_535758	2020-03-13
hCoV-19/Canada/NB_54/2020	EPI_ISL_482471	2020-03-17
hCoV-19/Canada/NB-220/2020	EPI_ISL_479636	2020-03-25
hCoV-19/Canada/NB_246/2020	EPI_ISL_481744	2020-03-31
hCoV-19/Canada/NB-232/2020	EPI_ISL_479645	2020-03-25
hCoV-19/Canada/NL_34/2020	EPI_ISL_429815	2020-03-15
hCoV-19/Canada/QC-LSPQ-L00214081/2020	EPI_ISL_535725	2020-03-10
hCoV-19/Canada/QC-LSPQ-L00213013/2020	EPI_ISL_535718	2020-03-01
hCoV-19/Canada/BC_4122951/2020	EPI_ISL_418826	2020-03-10
hCoV-19/Canada/BC_83109/2020	EPI_ISL_415588	2020-03-05
hCoV-19/Canada/BC_41851/2020	EPI_ISL_415584	2020-03-02
hCoV-19/Canada/BC_3968175/2020	EPI_ISL_418821	2020-03-10
hCoV-19/Canada/BC_3972884/2020	EPI_ISL_418822	2020-03-10
hCoV-19/Canada/BC_8896915/2020	EPI_ISL_418854	2020-03-11
hCoV-19/Canada/BC_4118226/2020	EPI_ISL_418825	2020-03-10
hCoV-19/Canada/BC_6502001/2020	EPI_ISL_418840	2020-03-12
hCoV-19/Canada/BC_8159203/2020	EPI_ISL_418848	2020-03-05
hCoV-19/Canada/BC_8606204/2020	EPI_ISL_418850	2020-03-13
hCoV-19/Canada/BC_4540462/2020	EPI_ISL_418829	2020-03-10
hCoV-19/Canada/BC_8894200/2020	EPI_ISL_418853	2020-03-11
hCoV-19/Canada/BC_8897642/2020	EPI_ISL_418855	2020-03-11
hCoV-19/Canada/BC_7277381/2020	EPI_ISL_418843	2020-03-12
hCoV-19/Canada/BC_4799711/2020	EPI_ISL_418830	2020-03-09
hCoV-19/Canada/BC_8718874/2020	EPI_ISL_418852	2020-03-07
hCoV-19/Canada/NB_271/2020	EPI_ISL_481756	2020-04-10
hCoV-19/Canada/QC-LSPQ-L00219020/2020	EPI_ISL_535786	2020-03-14
hCoV-19/Canada/ON_MU-S7/2020	EPI_ISL_463993	2020-03-13
hCoV-19/Canada/QC-LSPQ-L00230159/2020	EPI_ISL_535911	2020-03-21
hCoV-19/Canada/QC-LSPQ-L00243560/2020	EPI_ISL_536363	2020-03-30
hCoV-19/Canada/QC-LSPQ-L00244008/2020	EPI_ISL_536387	2020-03-31
hCoV-19/Canada/Qc-L00240796/2020	EPI_ISL_465686	2020-03-27
hCoV-19/Canada/QC-LSPQ-L00236091/2020	EPI_ISL_536117	2020-03-24
hCoV-19/Canada/NL_72/2020	EPI_ISL_482479	2020-03-19
hCoV-19/Canada/QC-LSPQ-L00241242/2020	EPI_ISL_536276	2020-03-27
hCoV-19/Canada/Qc-L00241344/2020	EPI_ISL_450317	2020-03-27
hCoV-19/Canada/QC-LSPQ-L00234540/2020	EPI_ISL_536058	2020-03-23
hCoV-19/Canada/QC-LSPQ-L00237930/2020	EPI_ISL_536200	2020-03-25
hCoV-19/Canada/QC-LSPQ-L00238888/2020	EPI_ISL_536225	2020-03-26
hCoV-19/Canada/BC_35720/2020	EPI_ISL_415582	2020-03-04
hCoV-19/Canada/BC_40860/2020	EPI_ISL_415583	2020-03-03
hCoV-19/Canada/MB_71/2020	EPI_ISL_482478	2020-03-16
hCoV-19/Canada/QC-LSPQ-L00220832/2020	EPI_ISL_535804	2020-03-14
hCoV-19/Canada/NS_32/2020	EPI_ISL_429814	2020-03-15
hCoV-19/Canada/QC-LSPQ-L00218056/2020	EPI_ISL_535770	2020-03-14
hCoV-19/Canada/QC-LSPQ-L00218090/2020	EPI_ISL_535771	2020-03-14
hCoV-19/Canada/NB-204/2020	EPI_ISL_479626	2020-03-29
hCoV-19/Canada/BC_02421/2020	EPI_ISL_415581	2020-03-01
hCoV-19/Canada/BC_17397/2020	EPI_ISL_415580	2020-02-28
hCoV-19/Canada/BC_13297/2020	EPI_ISL_415578	2020-02-27
hCoV-19/Canada/BC_65034/2020	EPI_ISL_415585	2020-03-04
hCoV-19/Canada/ON_SHSC-01/2020	EPI_ISL_450747	2020-02-26
hCoV-19/Canada/QC-LSPQ-L00228954/2020	EPI_ISL_535882	2020-03-20
hCoV-19/Canada/QC-LSPQ-L00230299/2020	EPI_ISL_535913	2020-03-21
hCoV-19/Canada/BC_37_0-2/2020	EPI_ISL_412965	2020-02-16
hCoV-19/Canada/BC_5282984/2020	EPI_ISL_418832	2020-03-11
hCoV-19/Canada/QC-LSPQ-L00229410/2020	EPI_ISL_535893	2020-03-20
hCoV-19/Canada/BC_4078583/2020	EPI_ISL_418824	2020-03-03
hCoV-19/Canada/QC-LSPQ-L00210314/2020	EPI_ISL_535716	2020-03-01
hCoV-19/Canada/MB_2/2020	EPI_ISL_429807	2020-03-10
hCoV-19/Canada/MB_79/2020	EPI_ISL_482483	2020-03-11
hCoV-19/Canada/NB_257/2020	EPI_ISL_481750	2020-04-03
hCoV-19/Canada/QC-LSPQ-L00222823/2020	EPI_ISL_535819	2020-03-16
hCoV-19/Canada/BC_9446031/2020	EPI_ISL_418858	2020-03-13
hCoV-19/Canada/NB-202/2020	EPI_ISL_479625	2020-03-22
hCoV-19/Canada/NB-224/2020	EPI_ISL_479640	2020-03-26
hCoV-19/Canada/NS_60/2020	EPI_ISL_482476	2020-03-17
hCoV-19/Canada/ON-OICR-SLB2823/2020	EPI_ISL_538351	2020-04-02
hCoV-19/Canada/ON-OICR-SLB2832/2020	EPI_ISL_538358	2020-04-03
hCoV-19/Canada/QC-LSPQ-L00235772/2020	EPI_ISL_536107	2020-03-24
hCoV-19/Canada/QC-LSPQ-L00231814/2020	EPI_ISL_535964	2020-03-20
hCoV-19/Canada/QC-LSPQ-L00225685/2020	EPI_ISL_535836	2020-03-17
hCoV-19/Canada/QC-LSPQ-L00213733/2020	EPI_ISL_535720	2020-03-10
hCoV-19/Canada/QC-LSPQ-L00224795/2020	EPI_ISL_535823	2020-03-11
hCoV-19/Canada/QC-LSPQ-L00224827/2020	EPI_ISL_535825	2020-03-17
hCoV-19/Canada/QC-LSPQ-L00237372/2020	EPI_ISL_536178	2020-03-25
hCoV-19/Canada/QC-LSPQ-L00241433/2020	EPI_ISL_536279	2020-03-27
hCoV-19/Canada/QC-LSPQ-L00241610/2020	EPI_ISL_536285	2020-03-28
hCoV-19/Canada/QC-LSPQ-L00229384/2020	EPI_ISL_535892	2020-03-20
hCoV-19/Canada/QC-LSPQ-L00236657/2020	EPI_ISL_536146	2020-03-25
hCoV-19/Canada/QC-LSPQ-L00236781/2020	EPI_ISL_536148	2020-03-25
hCoV-19/Canada/QC-LSPQ-L00229065/2020	EPI_ISL_535884	2020-03-20
hCoV-19/Canada/QC-LSPQ-L00229952/2020	EPI_ISL_535907	2020-03-21
hCoV-19/Canada/QC-LSPQ-L00233316/2020	EPI_ISL_536015	2020-03-22
hCoV-19/Canada/QC-LSPQ-L00237577/2020	EPI_ISL_536186	2020-03-25
hCoV-19/Canada/QC-LSPQ-L00234248/2020	EPI_ISL_536047	2020-03-23
hCoV-19/Canada/NB_55/2020	EPI_ISL_482472	2020-03-15
hCoV-19/Canada/Qc-L00241007/2020	EPI_ISL_465694	2020-03-27
hCoV-19/Canada/Qc-L00241042/2020	EPI_ISL_450310	2020-03-27
hCoV-19/Canada/QC-LSPQ-L00230676/2020	EPI_ISL_535928	2020-03-21
hCoV-19/Canada/QC-LSPQ-L00235671/2020	EPI_ISL_536105	2020-03-24
hCoV-19/Canada/QC-LSPQ-L00232609/2020	EPI_ISL_535991	2020-03-21
hCoV-19/Canada/QC-LSPQ-L00235802/2020	EPI_ISL_536109	2020-03-24
hCoV-19/Canada/QC-LSPQ-L00235907/2020	EPI_ISL_536114	2020-03-22
hCoV-19/Canada/ON-OICR-SLB2787/2020	EPI_ISL_538321	2020-03-25
hCoV-19/Canada/QC-LSPQ-L00227830/2020	EPI_ISL_535868	2020-03-19
hCoV-19/Canada/QC-LSPQ-L00238342/2020	EPI_ISL_536207	2020-03-25
hCoV-19/Canada/QC-LSPQ-L00222731/2020	EPI_ISL_535818	2020-03-16
hCoV-19/Canada/QC-LSPQ-L00232726/2020	EPI_ISL_535995	2020-03-22
hCoV-19/Canada/QC-LSPQ-L00232064/2020	EPI_ISL_535971	2020-03-22
hCoV-19/Canada/QC-LSPQ-L00231569/2020	EPI_ISL_535957	2020-03-22
hCoV-19/Canada/QC-LSPQ-L00232101/2020	EPI_ISL_535977	2020-03-22
hCoV-19/Canada/NB-223/2020	EPI_ISL_479639	2020-03-26
hCoV-19/Canada/QC-LSPQ-L00221945/2020	EPI_ISL_535812	2020-03-16
hCoV-19/Canada/QC-LSPQ-L00224868/2020	EPI_ISL_535826	2020-03-17
hCoV-19/Canada/ON_ON-VIDO-01-2/2020	EPI_ISL_425177	2020-01-23
hCoV-19/Canada/ON_VIDO-01/2020	EPI_ISL_413015	2020-01-23
